# Supplementary material for: Beyond Same-Sex Attraction: Gender-Variant-Based Victimization Is Associated with Suicidal Behavior and Substance Use for Other-Sex Attracted Adolescents
Source: PLoS One. 2015 Jun 12;10(6):e0129976. doi: 10.1371/journal.pone.0129976 (PMC4466326; doi:10.1371/journal.pone.0129976)
Supplement: S1 File — This file contains all of the data for the analyses conducted in this study. (XLS) [file pone.0129976.s001.xls]

## Sheet: Data
SRD_1	SRD_2	SRD_3	SRD_4	SRD_5	SRD_6	SRD_7	SRD_8	SRD_9	SRD_10	SRD_11	SUI1	SUI2	SUI3	SUI4	SUI5_1	SUI5_2	SUI5_3	SUI5_4	LGBT1_1	LGBT1_2	LGBT1_3	GVBV1	GVBV2
1	1	1	1	1	1	2	1	1	1	1	#NULL!	2	1	1	1	1	1	1	#NULL!	1	#NULL!	1	#NULL!
1	1	1	1	1	1	1	2	1	1	1	1	#NULL!	1	1	2	2	2	1	#NULL!	1	#NULL!	2	#NULL!
1	1	1	1	1	1	1	1	1	1	1	2	#NULL!	1	1	1	1	1	1	#NULL!	1	#NULL!	1	#NULL!
1	1	1	1	1	1	1	1	1	1	1	2	#NULL!	1	1	1	1	1	1	#NULL!	1	#NULL!	1	#NULL!
1	1	1	1	1	1	1	1	1	1	1	2	#NULL!	1	1	1	1	1	1	#NULL!	1	#NULL!	1	#NULL!
6	4	3	1	1	1	1	1	1	1	1	2	#NULL!	1	2	1	1	1	1	#NULL!	1	#NULL!	3	#NULL!
1	1	1	1	1	1	1	1	1	1	1	#NULL!	2	1	2	1	1	1	1	#NULL!	1	#NULL!	1	#NULL!
2	1	1	1	1	1	2	2	1	2	1	2	#NULL!	1	1	1	1	1	1	#NULL!	1	#NULL!	2	#NULL!
1	1	1	1	1	1	1	1	1	1	1	2	2	1	1	1	1	1	1	#NULL!	1	#NULL!	1	#NULL!
1	1	1	1	1	1	1	2	1	1	2	2	2	1	1	1	1	1	1	#NULL!	1	#NULL!	2	#NULL!
1	1	1	1	1	1	1	2	1	1	1	2	2	1	1	1	1	1	1	#NULL!	1	#NULL!	1	#NULL!
1	1	1	1	1	1	2	1	2	3	2	2	2	1	1	1	2	1	1	#NULL!	1	#NULL!	1	#NULL!
2	1	1	1	1	1	1	1	1	1	1	2	2	1	2	1	1	1	1	#NULL!	1	#NULL!	1	#NULL!
1	1	1	1	1	1	1	1	1	1	1	2	2	1	1	1	1	1	1	#NULL!	1	#NULL!	1	#NULL!
1	2	1	1	1	1	1	2	1	2	1	2	2	1	1	3	2	1	1	#NULL!	1	#NULL!	2	#NULL!
1	1	1	1	1	1	1	1	1	1	2	2	2	1	2	1	2	1	1	#NULL!	1	#NULL!	2	#NULL!
1	1	1	1	1	1	1	1	1	2	1	2	2	1	1	1	1	1	1	#NULL!	1	#NULL!	1	#NULL!
1	1	1	1	1	1	1	1	1	1	1	2	2	1	1	1	1	1	1	#NULL!	1	#NULL!	1	#NULL!
1	1	1	1	1	1	1	2	1	1	1	2	2	1	1	1	1	1	1	#NULL!	1	#NULL!	1	#NULL!
1	1	1	1	1	1	1	1	1	1	1	2	2	1	1	1	1	1	1	#NULL!	1	#NULL!	1	#NULL!
2	1	1	1	1	1	2	4	2	2	2	2	2	1	1	1	1	1	1	#NULL!	1	#NULL!	1	#NULL!
1	1	1	1	1	1	1	1	1	2	1	2	2	1	1	1	1	1	1	#NULL!	1	#NULL!	1	#NULL!
3	1	1	1	1	1	2	4	1	2	2	2	2	1	1	1	1	1	1	#NULL!	1	#NULL!	1	#NULL!
1	1	1	1	1	1	1	2	1	2	1	2	2	1	1	1	1	1	1	#NULL!	1	#NULL!	1	#NULL!
1	1	1	1	1	1	1	1	2	1	1	2	2	1	1	1	1	1	1	#NULL!	1	#NULL!	1	#NULL!
1	1	1	1	1	1	1	1	1	1	1	2	2	1	1	1	1	1	1	#NULL!	1	#NULL!	1	#NULL!
1	1	1	1	1	1	1	2	1	1	1	2	2	1	1	1	1	1	1	#NULL!	1	#NULL!	1	#NULL!
1	1	1	1	1	1	1	1	1	1	1	2	2	1	1	1	1	1	1	#NULL!	1	#NULL!	1	#NULL!
1	1	1	1	1	1	1	1	1	1	1	2	2	1	1	1	1	1	1	#NULL!	1	#NULL!	1	#NULL!
1	1	1	1	1	1	1	1	1	2	1	2	2	1	1	2	1	2	1	#NULL!	1	#NULL!	1	#NULL!
1	1	1	1	1	1	1	1	1	1	1	2	2	1	1	1	1	1	1	#NULL!	1	#NULL!	2	#NULL!
1	1	1	1	1	1	1	1	1	1	1	2	2	1	1	1	1	1	1	#NULL!	1	#NULL!	1	#NULL!
1	1	1	1	1	1	4	2	1	2	2	2	2	1	1	1	1	1	1	#NULL!	1	#NULL!	1	#NULL!
1	1	1	1	1	8	8	8	1	8	2	2	2	1	1	1	1	1	1	#NULL!	1	#NULL!	1	#NULL!
3	1	2	1	1	1	1	2	1	4	1	2	2	1	1	1	1	2	1	#NULL!	1	#NULL!	1	#NULL!
1	1	1	1	1	1	1	1	1	1	1	2	2	1	1	1	1	1	1	#NULL!	1	#NULL!	1	#NULL!
1	1	1	1	1	1	1	1	1	1	1	2	2	1	1	1	1	1	1	#NULL!	1	#NULL!	1	#NULL!
2	1	1	1	1	1	1	8	1	6	2	2	2	1	1	1	2	1	1	#NULL!	1	#NULL!	1	#NULL!
1	1	1	1	1	1	1	1	1	1	1	2	2	1	1	1	1	1	1	#NULL!	1	#NULL!	1	#NULL!
1	1	1	1	1	1	1	1	1	1	1	2	2	1	1	1	1	1	1	#NULL!	1	#NULL!	1	#NULL!
1	1	1	1	1	1	2	2	1	1	2	2	2	1	1	1	1	1	1	#NULL!	1	#NULL!	1	#NULL!
1	1	1	1	1	1	2	1	1	1	1	2	2	1	1	1	1	1	1	#NULL!	1	#NULL!	1	#NULL!
1	1	1	1	1	1	1	1	1	1	1	2	2	1	1	1	1	1	1	#NULL!	1	#NULL!	1	#NULL!
5	1	1	1	1	1	1	1	1	1	1	2	2	1	1	1	1	1	1	#NULL!	1	#NULL!	1	#NULL!
1	1	1	1	1	1	3	2	1	1	2	2	2	1	1	1	1	1	1	#NULL!	1	#NULL!	1	#NULL!
2	1	2	1	1	1	1	2	1	2	2	2	2	1	1	1	1	1	1	#NULL!	1	#NULL!	1	#NULL!
2	1	2	1	1	2	2	2	2	2	2	2	2	1	1	1	1	1	1	#NULL!	1	#NULL!	1	#NULL!
1	1	1	1	1	1	2	1	1	1	1	2	2	1	1	1	1	1	1	#NULL!	1	#NULL!	1	#NULL!
1	1	1	1	1	1	1	2	1	3	1	2	2	1	1	1	1	1	1	#NULL!	1	#NULL!	1	#NULL!
1	1	1	1	1	1	2	2	1	2	2	2	2	1	1	1	1	1	1	#NULL!	1	#NULL!	1	#NULL!
1	1	1	1	1	1	1	1	1	1	1	2	2	1	1	1	1	1	1	#NULL!	1	#NULL!	2	#NULL!
1	1	1	1	1	1	2	1	1	1	1	2	2	1	2	1	1	1	1	#NULL!	1	#NULL!	1	#NULL!
1	1	1	1	1	1	3	1	1	1	1	2	2	1	1	2	2	1	1	#NULL!	1	#NULL!	1	#NULL!
1	1	1	1	1	1	1	1	1	1	1	2	2	1	1	1	1	1	1	#NULL!	1	#NULL!	1	#NULL!
2	1	1	1	1	1	1	2	1	2	1	2	2	1	1	1	1	1	1	#NULL!	1	#NULL!	2	#NULL!
2	1	1	1	1	1	1	1	2	1	1	2	2	1	1	1	1	1	1	#NULL!	1	#NULL!	1	#NULL!
1	1	1	1	1	1	1	1	1	1	1	2	2	1	1	1	1	1	1	#NULL!	1	#NULL!	1	#NULL!
1	1	1	1	1	1	1	1	1	1	1	2	2	1	1	1	1	1	1	#NULL!	1	#NULL!	1	#NULL!
1	1	1	1	1	1	1	1	1	1	2	2	2	1	1	1	1	1	1	#NULL!	1	#NULL!	2	#NULL!
2	1	2	1	1	1	2	1	1	2	2	2	2	1	1	1	1	1	1	#NULL!	1	#NULL!	1	#NULL!
1	1	1	1	1	1	1	1	1	1	1	2	2	1	1	1	1	1	1	#NULL!	1	#NULL!	1	#NULL!
1	1	1	1	1	1	1	2	1	1	1	2	2	1	1	1	1	1	1	#NULL!	1	#NULL!	2	#NULL!
1	1	1	1	1	1	1	1	1	1	1	2	2	1	1	1	1	1	1	#NULL!	1	#NULL!	1	#NULL!
1	1	1	1	1	1	1	1	1	1	1	2	2	1	2	1	1	1	1	#NULL!	1	#NULL!	1	#NULL!
2	1	1	1	1	1	2	4	4	5	2	2	2	1	1	2	1	1	1	#NULL!	1	#NULL!	3	#NULL!
1	1	1	1	1	1	1	1	1	1	1	2	2	1	1	1	2	1	1	#NULL!	1	#NULL!	1	#NULL!
1	1	1	1	1	1	1	7	1	2	1	2	2	1	1	1	1	1	1	#NULL!	1	#NULL!	1	#NULL!
3	5	2	6	1	1	2	1	1	2	1	2	2	1	1	4	1	1	1	#NULL!	1	#NULL!	1	#NULL!
2	1	1	1	1	1	1	1	3	1	1	2	2	1	1	1	1	1	1	#NULL!	1	#NULL!	1	#NULL!
1	1	1	1	1	1	2	1	1	1	1	2	2	1	1	1	1	1	1	#NULL!	1	#NULL!	1	#NULL!
1	1	1	1	1	1	3	2	1	2	1	2	2	1	1	1	1	1	1	#NULL!	1	#NULL!	2	#NULL!
1	1	1	1	1	1	3	2	1	1	1	2	2	1	2	1	1	1	1	#NULL!	1	#NULL!	1	#NULL!
1	1	1	1	1	1	2	2	1	2	2	2	2	1	1	1	2	2	2	#NULL!	1	#NULL!	1	#NULL!
2	1	1	1	1	1	2	1	1	1	2	2	2	1	1	1	1	1	1	#NULL!	1	#NULL!	1	#NULL!
1	1	1	1	1	1	1	1	1	1	1	2	2	1	1	1	1	1	1	#NULL!	1	#NULL!	1	#NULL!
1	1	1	1	1	1	1	1	1	1	1	2	2	1	1	1	1	1	1	#NULL!	1	#NULL!	1	#NULL!
1	1	1	1	1	1	2	1	1	1	1	2	2	1	1	1	1	1	1	#NULL!	1	#NULL!	1	#NULL!
1	1	1	1	1	1	1	1	1	1	1	2	2	1	1	1	1	1	1	#NULL!	1	#NULL!	1	#NULL!
1	1	1	1	1	1	1	1	1	1	1	2	2	1	1	1	1	1	1	#NULL!	1	#NULL!	1	#NULL!
2	1	1	1	1	1	1	1	1	1	1	2	2	1	1	1	1	1	1	#NULL!	1	#NULL!	1	#NULL!
1	1	1	1	1	1	1	1	1	1	1	2	2	1	1	2	3	2	1	#NULL!	1	#NULL!	4	#NULL!
1	1	1	1	1	1	1	1	1	1	1	2	2	1	1	1	1	1	1	#NULL!	1	#NULL!	1	#NULL!
1	1	1	1	1	1	1	1	1	1	1	2	2	1	1	1	1	1	1	#NULL!	1	#NULL!	1	#NULL!
1	1	1	1	1	1	1	1	2	1	1	2	2	1	1	1	1	1	1	#NULL!	1	#NULL!	1	#NULL!
8	2	6	8	7	5	4	3	3	6	5	2	2	1	1	1	1	1	1	#NULL!	1	#NULL!	1	#NULL!
1	1	1	1	1	1	1	1	1	1	1	2	2	1	1	1	1	1	1	#NULL!	1	#NULL!	1	#NULL!
1	1	1	1	1	1	1	1	3	2	2	2	2	1	1	1	1	1	1	#NULL!	1	#NULL!	1	#NULL!
1	1	1	1	1	1	1	1	1	1	1	2	2	1	2	1	1	1	1	#NULL!	1	#NULL!	1	#NULL!
1	1	1	1	1	1	2	1	1	1	1	2	2	1	1	1	1	1	1	#NULL!	1	#NULL!	1	#NULL!
4	1	2	1	1	1	3	2	2	2	2	2	2	1	1	1	1	1	1	#NULL!	1	#NULL!	1	#NULL!
1	1	1	1	1	1	2	1	1	1	1	2	2	1	1	1	1	1	1	#NULL!	1	#NULL!	1	#NULL!
4	2	2	2	1	1	2	2	2	2	1	2	2	1	1	1	1	1	1	#NULL!	1	#NULL!	1	#NULL!
1	1	1	1	1	1	1	1	1	1	1	2	2	1	1	1	1	1	1	#NULL!	1	#NULL!	1	#NULL!
1	1	1	1	1	1	1	1	1	1	1	2	2	1	1	1	1	1	1	#NULL!	1	#NULL!	1	#NULL!
1	1	1	1	1	1	1	1	1	1	1	2	2	1	1	1	1	1	1	#NULL!	1	#NULL!	1	#NULL!
1	1	1	1	1	1	1	1	1	1	1	2	2	1	1	1	1	1	1	#NULL!	1	#NULL!	2	#NULL!
1	1	1	1	1	1	1	1	1	1	1	2	2	1	1	1	1	1	1	#NULL!	1	#NULL!	1	#NULL!
1	1	1	1	1	1	1	1	1	1	1	2	2	1	1	1	1	1	1	#NULL!	1	#NULL!	1	#NULL!
2	1	1	1	1	1	1	1	1	1	1	2	2	1	2	1	1	1	1	#NULL!	1	#NULL!	1	#NULL!
1	1	1	1	1	1	2	2	1	2	1	2	2	1	1	3	1	1	1	#NULL!	1	#NULL!	1	#NULL!
1	1	1	2	1	1	2	1	1	1	1	2	2	1	1	1	1	1	1	#NULL!	1	#NULL!	1	#NULL!
2	1	1	1	1	2	2	2	1	2	2	2	2	1	1	1	1	1	1	#NULL!	1	#NULL!	1	#NULL!
2	1	1	2	1	1	1	4	1	6	3	2	2	1	1	1	1	1	1	#NULL!	1	#NULL!	1	#NULL!
2	1	1	1	1	1	1	2	1	2	1	2	2	1	1	1	1	1	1	#NULL!	1	#NULL!	1	#NULL!
1	1	1	1	1	1	2	1	1	2	2	2	2	1	2	1	1	1	1	#NULL!	1	#NULL!	2	#NULL!
2	1	3	7	1	1	1	1	1	2	1	2	2	1	1	1	1	1	1	#NULL!	1	#NULL!	1	#NULL!
1	1	1	1	1	1	1	1	1	1	1	2	2	1	1	1	1	1	1	#NULL!	1	#NULL!	1	#NULL!
4	1	4	6	1	1	4	2	2	3	2	2	2	1	1	2	1	1	1	#NULL!	1	#NULL!	1	#NULL!
1	1	1	1	1	1	2	1	1	1	1	2	2	1	1	1	1	1	1	#NULL!	1	#NULL!	1	#NULL!
2	1	1	1	1	1	2	1	1	2	1	2	2	1	1	1	1	2	2	#NULL!	1	#NULL!	2	#NULL!
1	1	1	1	1	1	2	1	1	1	1	2	2	1	1	1	1	1	1	#NULL!	1	#NULL!	1	#NULL!
1	1	1	1	1	1	1	2	1	2	1	2	2	1	1	1	1	1	1	#NULL!	1	#NULL!	2	#NULL!
2	1	2	1	1	1	2	2	1	1	1	2	2	1	1	1	1	1	1	#NULL!	1	#NULL!	1	#NULL!
2	1	1	1	1	1	2	1	1	2	1	2	2	1	1	1	1	1	1	#NULL!	1	#NULL!	1	#NULL!
2	1	1	1	1	1	2	8	1	2	1	2	2	1	2	1	1	1	1	#NULL!	1	#NULL!	1	#NULL!
2	1	1	1	1	1	1	2	1	2	1	2	2	1	1	1	1	1	1	#NULL!	1	#NULL!	1	#NULL!
2	1	1	1	1	1	2	2	1	1	1	2	2	1	1	1	1	2	1	#NULL!	1	#NULL!	1	#NULL!
1	1	1	1	1	1	1	2	1	1	1	2	2	1	1	1	1	1	1	#NULL!	1	#NULL!	1	#NULL!
2	2	1	1	1	1	1	2	2	2	2	2	2	1	1	1	1	1	1	#NULL!	1	#NULL!	1	#NULL!
3	1	1	3	1	1	1	1	1	2	1	2	2	1	1	1	1	1	1	#NULL!	1	#NULL!	1	#NULL!
4	2	1	2	1	2	1	2	2	2	2	2	2	1	1	1	2	1	1	#NULL!	1	#NULL!	1	#NULL!
1	1	1	1	1	1	1	4	1	1	1	2	2	1	1	1	2	1	1	#NULL!	1	#NULL!	1	#NULL!
1	1	1	1	1	1	1	1	1	1	1	2	2	1	1	1	1	1	1	#NULL!	1	#NULL!	1	#NULL!
1	1	1	1	1	1	1	1	1	1	1	2	2	1	1	1	1	1	1	#NULL!	1	#NULL!	1	#NULL!
2	1	1	1	1	1	1	1	1	1	1	2	2	1	1	1	1	1	1	#NULL!	1	#NULL!	1	#NULL!
1	1	1	1	1	1	1	1	1	1	1	2	2	1	1	1	1	1	1	#NULL!	1	#NULL!	1	#NULL!
1	1	1	1	1	1	1	1	1	1	1	2	2	1	2	1	1	1	1	#NULL!	1	#NULL!	2	#NULL!
1	1	1	1	1	1	4	1	1	1	1	2	2	1	1	1	1	1	1	#NULL!	1	#NULL!	1	#NULL!
1	1	1	1	1	1	1	2	1	1	1	2	2	1	1	1	1	1	1	#NULL!	1	#NULL!	2	#NULL!
2	1	1	1	1	1	2	2	2	2	1	2	2	1	1	1	1	1	1	#NULL!	1	#NULL!	1	#NULL!
1	1	1	1	1	1	1	1	2	1	1	2	2	1	2	1	1	1	1	#NULL!	1	#NULL!	1	#NULL!
1	1	1	1	1	1	3	2	1	1	1	2	2	1	1	1	1	1	1	#NULL!	1	#NULL!	1	#NULL!
1	1	1	1	1	1	1	1	1	1	1	2	2	1	2	1	1	1	1	#NULL!	1	#NULL!	1	#NULL!
1	1	1	1	1	1	1	1	1	1	1	2	2	1	1	3	1	1	1	#NULL!	1	#NULL!	2	#NULL!
1	1	1	1	1	1	4	2	1	1	2	2	2	1	1	1	1	1	1	#NULL!	1	#NULL!	1	#NULL!
1	1	1	1	1	1	1	2	1	1	2	2	2	1	1	1	1	1	1	#NULL!	1	#NULL!	1	#NULL!
2	5	2	1	1	1	1	5	1	2	2	2	2	1	1	1	1	1	1	#NULL!	1	#NULL!	4	#NULL!
2	1	1	1	1	1	1	1	1	1	1	2	2	1	1	1	1	1	1	#NULL!	1	#NULL!	2	#NULL!
1	1	1	1	1	1	1	3	2	2	1	2	2	1	1	1	1	1	1	#NULL!	1	#NULL!	1	#NULL!
1	1	1	1	1	1	1	1	1	1	1	2	2	1	1	1	1	1	1	#NULL!	1	#NULL!	1	#NULL!
1	1	1	1	1	1	1	1	1	1	1	2	2	1	1	1	1	1	1	#NULL!	1	#NULL!	1	#NULL!
1	1	1	1	1	1	1	1	1	1	1	2	2	1	1	1	1	1	1	#NULL!	1	#NULL!	1	#NULL!
1	1	1	1	1	1	1	1	1	1	1	2	2	1	1	1	1	1	1	#NULL!	1	#NULL!	1	#NULL!
1	1	1	1	1	1	1	2	1	1	2	2	2	1	1	1	1	1	1	#NULL!	1	#NULL!	1	#NULL!
1	1	1	1	1	1	1	2	1	1	1	2	2	1	1	1	1	1	1	#NULL!	1	#NULL!	2	#NULL!
1	1	1	1	1	1	2	2	1	1	1	2	2	1	1	1	1	1	1	#NULL!	1	#NULL!	1	#NULL!
2	1	1	1	1	1	1	1	1	2	1	2	2	1	1	1	1	1	1	#NULL!	1	#NULL!	1	#NULL!
3	1	1	1	1	1	1	1	1	1	1	2	2	1	1	1	1	1	1	#NULL!	1	#NULL!	1	#NULL!
1	1	1	1	1	1	2	2	1	4	3	2	2	1	1	1	1	1	1	#NULL!	1	#NULL!	1	#NULL!
1	1	1	1	1	1	1	1	1	1	1	2	2	1	1	1	1	1	1	#NULL!	1	#NULL!	1	#NULL!
1	1	1	1	1	1	1	1	1	1	1	2	2	1	1	1	1	1	1	#NULL!	1	#NULL!	1	#NULL!
1	1	1	1	1	1	1	2	1	1	2	2	2	1	1	1	3	1	1	#NULL!	1	#NULL!	1	#NULL!
1	1	1	2	1	1	1	2	4	2	1	2	2	1	1	1	1	1	1	#NULL!	1	#NULL!	1	#NULL!
1	1	1	1	1	1	1	2	2	2	2	2	2	1	1	2	2	2	2	#NULL!	1	#NULL!	2	#NULL!
2	1	2	1	1	1	2	2	2	5	2	2	2	1	1	1	1	1	1	#NULL!	1	#NULL!	2	#NULL!
1	1	1	1	1	1	2	3	1	1	1	2	2	1	1	1	1	1	1	#NULL!	1	#NULL!	1	#NULL!
1	1	1	1	1	1	2	1	1	1	2	2	2	1	1	2	4	3	1	#NULL!	1	#NULL!	4	#NULL!
1	1	1	1	1	1	2	1	1	1	1	2	2	1	1	1	1	4	1	#NULL!	1	#NULL!	1	#NULL!
1	1	1	1	1	1	1	1	1	1	1	2	2	1	1	1	1	1	1	#NULL!	1	#NULL!	2	#NULL!
2	2	1	1	1	1	1	1	2	1	3	2	2	1	1	1	1	1	1	#NULL!	1	#NULL!	1	#NULL!
1	1	1	1	1	1	1	1	1	1	1	2	2	1	1	1	1	1	1	#NULL!	1	#NULL!	2	#NULL!
1	1	1	1	1	1	1	1	1	1	1	2	2	1	1	2	1	1	1	#NULL!	1	#NULL!	1	#NULL!
2	1	1	2	1	2	2	2	2	3	1	2	2	1	1	1	1	1	1	#NULL!	1	#NULL!	1	#NULL!
2	1	1	1	1	1	1	1	3	1	1	2	2	1	1	1	1	1	1	#NULL!	1	#NULL!	1	#NULL!
6	1	2	1	1	1	1	4	2	3	2	2	2	1	1	4	1	1	1	#NULL!	1	#NULL!	1	#NULL!
2	2	2	2	1	1	2	1	2	2	2	2	2	1	1	1	1	1	1	#NULL!	1	#NULL!	1	#NULL!
2	1	1	1	1	1	1	1	1	1	1	2	2	1	1	3	2	1	1	#NULL!	1	#NULL!	1	#NULL!
4	1	4	1	1	1	1	1	1	1	1	2	2	1	2	1	1	1	1	#NULL!	1	#NULL!	4	#NULL!
5	1	5	1	1	1	1	2	1	1	1	2	2	1	2	1	1	1	1	#NULL!	1	#NULL!	4	#NULL!
1	1	1	1	1	1	1	1	1	1	1	2	2	1	1	1	1	1	1	#NULL!	1	#NULL!	1	#NULL!
1	1	1	1	1	1	1	1	1	1	1	2	2	1	1	1	1	1	1	#NULL!	1	#NULL!	1	#NULL!
1	1	1	1	1	1	1	1	1	1	1	2	2	1	1	1	1	1	1	#NULL!	1	#NULL!	1	#NULL!
1	1	1	1	1	1	2	1	1	1	1	2	2	1	1	1	1	1	1	#NULL!	1	#NULL!	1	#NULL!
1	1	1	1	1	1	1	1	1	1	1	2	2	1	1	1	1	1	1	#NULL!	1	#NULL!	1	#NULL!
1	1	1	1	1	1	2	1	2	1	1	2	2	1	1	1	1	1	1	#NULL!	1	#NULL!	1	#NULL!
1	1	1	1	1	1	2	1	1	1	1	2	2	1	1	1	1	1	1	#NULL!	1	#NULL!	1	#NULL!
1	1	1	1	1	1	2	1	1	1	1	2	2	1	1	1	1	1	1	#NULL!	1	#NULL!	1	#NULL!
2	1	1	1	1	1	2	2	1	2	1	2	2	1	1	1	1	1	1	#NULL!	1	#NULL!	1	#NULL!
5	1	5	4	1	1	1	1	4	1	1	2	2	1	1	1	1	1	1	#NULL!	1	#NULL!	1	#NULL!
1	1	1	1	1	1	1	1	1	1	1	2	2	1	1	1	1	1	1	#NULL!	1	#NULL!	1	#NULL!
1	1	1	1	1	1	1	1	2	1	1	2	2	1	1	1	1	1	1	#NULL!	1	#NULL!	2	#NULL!
1	1	1	1	1	1	1	1	1	1	1	2	2	1	1	1	1	1	1	#NULL!	1	#NULL!	1	#NULL!
1	1	1	1	1	1	1	1	1	1	1	2	2	1	1	1	1	1	1	#NULL!	1	#NULL!	1	#NULL!
1	1	1	1	1	1	1	1	1	1	1	2	2	1	1	1	1	1	1	#NULL!	1	#NULL!	1	#NULL!
1	1	1	1	1	1	1	1	1	1	1	2	2	1	2	1	1	1	1	#NULL!	1	#NULL!	1	#NULL!
1	1	1	1	1	1	1	1	1	1	1	2	2	1	2	1	1	1	1	#NULL!	1	#NULL!	1	#NULL!
1	1	1	1	1	1	1	1	1	1	1	2	2	2	2	2	2	2	1	#NULL!	1	#NULL!	1	#NULL!
4	1	4	4	1	1	1	1	2	2	1	2	2	1	1	1	2	1	1	#NULL!	1	#NULL!	1	#NULL!
2	1	1	1	1	1	1	1	1	1	1	2	2	1	1	1	1	1	1	#NULL!	1	#NULL!	1	#NULL!
1	1	1	1	1	1	1	1	2	2	1	2	2	1	1	1	1	1	1	#NULL!	1	#NULL!	1	#NULL!
1	1	1	1	1	1	1	1	1	1	1	2	2	1	#NULL!	1	1	1	1	#NULL!	1	#NULL!	1	#NULL!
1	1	1	1	1	1	1	1	1	1	1	2	2	1	2	4	4	4	4	#NULL!	1	#NULL!	1	#NULL!
2	2	1	1	1	1	2	1	2	1	1	2	2	1	1	1	1	1	1	#NULL!	1	#NULL!	1	#NULL!
1	2	3	2	2	3	4	5	4	3	2	2	2	1	1	1	2	2	3	#NULL!	1	#NULL!	1	#NULL!
4	2	4	3	1	1	1	1	2	2	2	2	2	1	1	1	1	1	1	#NULL!	1	#NULL!	2	#NULL!
1	1	1	1	1	1	1	1	1	1	1	2	2	1	1	1	1	1	1	#NULL!	1	#NULL!	1	#NULL!
6	1	2	1	1	1	1	2	1	4	1	2	2	1	1	1	1	1	1	#NULL!	1	#NULL!	1	#NULL!
2	1	1	1	1	1	2	1	1	1	1	2	2	1	2	1	1	1	1	#NULL!	1	#NULL!	2	#NULL!
3	1	1	1	1	1	1	1	1	1	1	2	2	1	1	1	1	1	1	#NULL!	1	#NULL!	1	#NULL!
1	1	1	1	1	1	1	1	1	1	1	2	2	1	1	1	1	1	1	#NULL!	1	#NULL!	1	#NULL!
1	1	1	1	1	1	1	1	1	1	1	2	2	1	1	1	1	1	1	#NULL!	1	#NULL!	1	#NULL!
2	1	1	1	1	1	2	1	2	1	1	2	2	1	1	1	1	1	1	#NULL!	1	#NULL!	1	#NULL!
1	1	1	1	1	1	1	1	1	1	1	2	2	1	1	1	1	1	1	#NULL!	1	#NULL!	1	#NULL!
2	1	1	1	1	1	1	1	1	1	1	2	2	1	1	1	2	1	1	#NULL!	1	#NULL!	1	#NULL!
1	1	1	1	1	1	1	1	1	1	1	2	2	1	1	1	1	1	1	#NULL!	1	#NULL!	4	#NULL!
1	1	1	1	1	1	1	1	1	2	1	2	2	1	1	1	1	1	1	#NULL!	1	#NULL!	1	#NULL!
1	1	1	1	1	1	1	1	1	1	1	2	2	1	1	1	1	1	1	#NULL!	1	#NULL!	1	#NULL!
1	1	1	1	1	1	2	2	1	1	1	2	2	1	1	1	1	1	1	#NULL!	1	#NULL!	2	#NULL!
1	1	1	2	1	1	1	1	1	1	1	2	2	1	1	1	1	2	1	#NULL!	1	#NULL!	1	#NULL!
4	1	1	1	1	1	3	4	1	2	3	2	2	1	2	1	1	1	1	#NULL!	1	#NULL!	3	#NULL!
1	1	1	1	1	1	2	2	1	1	1	2	2	1	1	1	1	1	1	#NULL!	1	#NULL!	1	#NULL!
1	1	1	1	1	1	2	2	2	1	1	2	2	1	2	1	1	1	1	#NULL!	1	#NULL!	1	#NULL!
2	1	2	2	1	2	4	4	1	4	3	2	2	1	2	1	1	1	1	#NULL!	1	#NULL!	1	#NULL!
2	1	1	1	1	1	2	4	1	2	1	2	2	1	1	1	2	1	2	#NULL!	1	#NULL!	1	#NULL!
1	1	1	1	1	1	1	1	1	1	1	2	2	1	1	1	1	1	1	#NULL!	1	#NULL!	1	#NULL!
1	1	1	1	1	1	2	2	1	2	2	2	2	1	1	1	1	1	1	#NULL!	1	#NULL!	1	#NULL!
1	1	1	1	1	1	1	1	1	1	1	2	2	1	1	1	1	1	1	#NULL!	1	#NULL!	1	#NULL!
1	1	1	1	1	1	2	1	1	2	1	2	2	1	1	3	1	2	3	#NULL!	1	#NULL!	2	#NULL!
1	1	1	1	1	1	1	1	1	1	1	2	2	1	1	1	1	1	1	#NULL!	1	#NULL!	1	#NULL!
2	1	1	1	1	1	2	4	5	3	3	2	2	1	1	1	1	1	1	#NULL!	1	#NULL!	1	#NULL!
1	1	1	1	1	1	2	1	1	2	1	2	2	1	1	1	1	1	1	#NULL!	1	#NULL!	2	#NULL!
1	1	1	1	1	1	1	1	1	1	1	2	2	1	1	1	1	1	1	#NULL!	1	#NULL!	1	#NULL!
1	2	1	1	1	1	1	1	1	1	1	2	2	1	1	1	1	1	1	#NULL!	1	#NULL!	1	#NULL!
1	1	1	1	1	1	2	1	1	1	1	2	2	1	1	2	1	1	1	#NULL!	1	#NULL!	1	#NULL!
1	1	1	1	1	1	4	1	1	1	1	2	2	1	1	1	1	1	1	#NULL!	1	#NULL!	1	#NULL!
1	1	1	1	1	1	1	1	1	1	1	2	2	1	1	1	1	1	1	#NULL!	1	#NULL!	2	#NULL!
1	1	1	1	1	1	2	1	1	1	1	2	2	1	1	1	1	1	1	#NULL!	1	#NULL!	1	#NULL!
1	1	1	1	1	1	1	1	1	1	1	2	2	1	1	1	1	1	1	#NULL!	1	#NULL!	1	#NULL!
1	1	1	1	1	1	2	1	1	1	1	2	2	1	1	1	2	1	1	#NULL!	1	#NULL!	2	#NULL!
1	1	1	1	1	1	1	1	1	1	1	2	2	1	1	1	1	1	1	#NULL!	1	#NULL!	1	#NULL!
1	1	1	1	1	1	1	1	2	1	1	2	2	1	1	1	1	1	1	#NULL!	1	#NULL!	2	#NULL!
2	1	1	1	1	1	2	1	1	1	1	2	2	1	1	1	1	1	1	#NULL!	1	#NULL!	2	#NULL!
2	2	1	1	1	1	3	1	2	2	3	2	2	1	1	2	1	1	1	#NULL!	1	#NULL!	1	#NULL!
2	1	2	1	1	2	2	2	1	2	3	2	2	1	1	1	1	1	1	#NULL!	1	#NULL!	1	#NULL!
1	1	1	3	1	1	1	1	1	2	2	2	2	1	1	1	1	1	1	#NULL!	1	#NULL!	1	#NULL!
3	2	2	2	1	1	1	3	2	2	2	2	2	1	1	1	1	1	1	#NULL!	1	#NULL!	1	#NULL!
1	1	1	1	1	1	1	1	1	1	1	2	2	1	1	1	1	1	1	#NULL!	1	#NULL!	1	#NULL!
1	1	1	1	1	1	1	1	1	2	1	2	2	1	1	1	1	1	1	#NULL!	1	#NULL!	1	#NULL!
1	1	1	1	1	1	1	2	1	1	1	2	2	1	1	1	1	1	1	#NULL!	1	#NULL!	2	#NULL!
2	1	1	1	1	1	1	1	1	1	1	2	2	1	1	1	1	1	1	#NULL!	1	#NULL!	1	#NULL!
1	1	1	1	1	1	1	1	1	1	1	2	2	1	1	1	1	1	1	#NULL!	1	#NULL!	1	#NULL!
1	1	1	1	1	1	1	1	1	1	1	2	2	1	#NULL!	1	1	1	1	#NULL!	1	#NULL!	1	#NULL!
1	2	1	2	1	1	2	2	1	3	7	2	2	1	1	2	1	1	1	#NULL!	1	#NULL!	1	#NULL!
1	1	1	1	1	1	1	2	2	3	3	2	2	1	1	1	1	1	1	#NULL!	1	#NULL!	1	#NULL!
2	1	1	1	1	1	1	2	1	1	2	2	2	1	1	2	3	1	2	#NULL!	1	#NULL!	1	#NULL!
2	1	1	1	1	1	1	1	1	1	1	2	2	1	1	2	1	2	2	#NULL!	1	#NULL!	1	#NULL!
1	1	1	1	1	1	1	1	1	1	1	2	2	1	1	1	2	1	1	#NULL!	1	#NULL!	1	#NULL!
1	1	1	1	1	1	1	1	1	1	1	2	2	1	1	1	1	1	1	#NULL!	1	#NULL!	1	#NULL!
1	1	1	1	1	1	1	2	1	1	2	2	2	1	1	1	1	2	1	#NULL!	1	#NULL!	1	#NULL!
1	1	1	1	1	1	1	1	1	1	1	2	2	1	1	1	1	1	1	#NULL!	1	#NULL!	1	#NULL!
1	2	1	2	1	1	1	2	2	2	2	2	2	1	1	1	1	1	1	#NULL!	1	#NULL!	2	#NULL!
2	1	1	1	1	1	2	2	3	2	2	2	2	1	1	1	1	1	1	#NULL!	1	#NULL!	1	#NULL!
2	1	1	1	1	1	1	1	1	1	1	2	2	1	1	1	1	1	1	#NULL!	1	#NULL!	2	#NULL!
1	1	1	1	1	1	1	1	1	1	1	2	2	1	1	1	1	1	1	#NULL!	1	#NULL!	1	#NULL!
2	2	1	2	1	1	2	2	1	6	3	2	2	1	1	1	1	1	1	#NULL!	1	#NULL!	1	#NULL!
1	1	1	1	1	1	1	2	1	1	1	2	2	1	1	1	1	1	1	#NULL!	1	#NULL!	1	#NULL!
2	1	1	1	1	1	2	1	1	1	1	2	2	1	1	1	1	1	1	#NULL!	1	#NULL!	1	#NULL!
1	1	1	1	1	1	2	2	2	2	2	2	2	1	1	1	1	1	1	#NULL!	1	#NULL!	1	#NULL!
1	1	1	1	1	1	1	1	1	1	1	2	2	1	1	1	1	1	1	#NULL!	1	#NULL!	1	#NULL!
1	1	1	1	1	1	1	1	1	1	1	2	2	1	1	1	1	1	1	#NULL!	1	#NULL!	1	#NULL!
1	1	1	1	1	1	2	1	1	1	1	2	2	1	1	1	1	1	1	#NULL!	1	#NULL!	1	#NULL!
5	1	2	5	1	3	7	3	1	7	5	2	2	1	1	1	1	1	1	#NULL!	1	#NULL!	1	#NULL!
1	1	1	1	1	1	2	2	1	1	2	2	2	1	2	4	1	1	1	#NULL!	1	#NULL!	1	#NULL!
6	1	6	5	1	3	3	2	1	8	5	2	2	1	1	1	1	1	1	#NULL!	1	#NULL!	1	#NULL!
1	1	1	1	1	1	1	1	1	1	1	2	2	1	2	1	2	1	1	#NULL!	1	#NULL!	1	#NULL!
2	1	1	1	1	1	1	2	2	1	1	2	2	1	2	1	1	1	1	#NULL!	1	#NULL!	1	#NULL!
1	1	1	1	1	1	2	1	1	1	1	2	2	1	1	1	1	1	1	#NULL!	1	#NULL!	1	#NULL!
1	1	1	2	1	2	2	1	1	1	1	2	2	1	1	1	1	1	1	#NULL!	1	#NULL!	1	#NULL!
1	1	1	1	1	1	1	4	1	1	1	2	2	1	1	1	1	1	1	#NULL!	1	#NULL!	1	#NULL!
1	1	1	1	1	1	2	1	1	1	1	2	2	1	1	1	1	1	1	#NULL!	1	#NULL!	1	#NULL!
1	1	1	1	1	1	2	2	1	6	1	2	2	1	1	1	2	1	1	#NULL!	1	#NULL!	1	#NULL!
1	1	1	1	1	1	1	1	1	1	1	2	2	1	1	1	1	1	1	#NULL!	1	#NULL!	1	#NULL!
1	1	1	1	1	1	1	2	1	1	1	2	2	1	1	1	1	1	1	#NULL!	1	#NULL!	3	#NULL!
1	1	1	1	1	1	1	1	1	1	1	2	2	1	1	1	1	1	1	#NULL!	1	#NULL!	1	#NULL!
1	1	1	2	1	1	2	1	1	1	1	2	2	1	1	1	1	1	1	#NULL!	1	#NULL!	1	#NULL!
1	1	1	1	1	1	1	1	1	1	1	2	2	1	1	1	1	1	1	#NULL!	1	#NULL!	1	#NULL!
2	2	2	2	1	1	2	2	2	2	1	2	2	1	1	1	1	1	1	#NULL!	1	#NULL!	1	#NULL!
1	1	2	2	1	1	4	2	1	1	2	2	2	1	1	1	1	1	1	#NULL!	1	#NULL!	1	#NULL!
3	3	2	2	1	3	3	2	1	3	2	2	2	1	1	1	1	1	1	#NULL!	1	#NULL!	1	#NULL!
1	1	1	1	1	1	1	1	1	1	1	2	2	1	1	1	1	1	1	#NULL!	1	#NULL!	1	#NULL!
1	1	1	1	1	1	1	1	1	1	1	2	2	1	1	1	1	1	1	#NULL!	1	#NULL!	1	#NULL!
1	1	1	1	1	1	1	1	1	1	1	2	2	1	1	1	1	1	1	#NULL!	1	#NULL!	1	#NULL!
1	1	1	1	1	1	1	2	1	1	2	2	2	1	1	1	1	1	1	#NULL!	1	#NULL!	1	#NULL!
1	1	1	1	1	1	1	1	1	1	1	2	2	1	1	1	2	1	1	#NULL!	1	#NULL!	2	#NULL!
1	1	1	1	1	1	1	2	1	1	1	2	2	1	1	1	1	1	1	#NULL!	1	#NULL!	1	#NULL!
1	1	1	1	1	1	1	1	1	1	1	2	2	1	1	1	1	1	1	#NULL!	1	#NULL!	1	#NULL!
1	1	1	1	1	1	1	4	1	1	5	2	2	1	1	1	2	1	1	#NULL!	1	#NULL!	1	#NULL!
1	1	1	1	1	1	1	1	1	1	1	2	2	1	1	1	1	1	1	#NULL!	1	#NULL!	1	#NULL!
1	1	1	1	1	1	2	1	1	1	1	2	2	1	1	1	1	1	1	#NULL!	1	#NULL!	2	#NULL!
2	2	2	2	1	1	2	2	2	2	1	2	2	1	1	1	1	1	1	#NULL!	1	#NULL!	1	#NULL!
1	1	1	1	1	1	2	1	1	2	1	2	2	1	1	1	1	1	1	#NULL!	1	#NULL!	1	#NULL!
1	1	1	1	1	1	2	2	2	2	2	2	2	1	2	1	1	1	1	#NULL!	1	#NULL!	1	#NULL!
1	1	1	1	1	1	1	1	1	2	1	2	2	1	1	1	1	1	1	#NULL!	1	#NULL!	1	#NULL!
1	1	1	1	1	1	1	2	1	1	1	2	2	1	1	1	1	1	1	#NULL!	1	#NULL!	1	#NULL!
2	1	1	1	1	1	2	2	2	2	2	2	2	1	1	1	1	1	1	#NULL!	1	#NULL!	1	#NULL!
4	1	1	1	1	1	1	1	1	1	1	2	2	1	1	1	1	2	1	#NULL!	1	#NULL!	1	#NULL!
1	1	1	1	1	1	1	1	1	1	2	2	2	1	1	1	1	1	1	#NULL!	1	#NULL!	1	#NULL!
1	1	1	1	1	1	2	2	1	2	1	2	2	1	1	1	1	1	1	#NULL!	1	#NULL!	1	#NULL!
1	1	1	1	1	1	2	2	1	2	1	2	2	1	1	2	1	2	2	#NULL!	1	#NULL!	1	#NULL!
1	1	1	1	1	1	1	1	1	1	1	2	2	1	1	1	1	1	1	#NULL!	1	#NULL!	2	#NULL!
1	1	1	1	1	1	1	1	1	1	1	2	2	1	1	1	1	1	1	#NULL!	1	#NULL!	1	#NULL!
1	1	1	1	1	1	1	2	1	1	1	2	2	1	1	1	1	1	1	#NULL!	1	#NULL!	1	#NULL!
2	1	1	1	1	1	1	3	1	1	1	2	2	1	1	1	1	1	1	#NULL!	1	#NULL!	1	#NULL!
1	1	1	1	1	1	1	8	1	1	1	2	2	1	1	1	1	1	1	#NULL!	1	#NULL!	1	#NULL!
1	2	1	1	1	1	1	1	1	2	1	2	2	1	1	1	1	1	1	#NULL!	1	#NULL!	1	#NULL!
1	1	1	1	1	1	2	1	1	1	1	2	2	1	1	1	1	1	1	#NULL!	1	#NULL!	1	#NULL!
1	1	1	1	1	1	1	1	1	1	1	2	2	1	1	1	4	2	1	#NULL!	1	#NULL!	2	#NULL!
1	1	1	1	1	1	1	1	1	1	1	2	2	1	2	1	2	1	1	#NULL!	1	#NULL!	2	#NULL!
1	1	1	1	1	1	2	2	3	1	1	2	2	1	1	1	1	1	1	#NULL!	1	#NULL!	1	#NULL!
1	1	1	1	1	1	1	1	1	1	1	2	2	1	1	1	1	1	1	#NULL!	1	#NULL!	1	#NULL!
1	1	1	1	1	1	1	1	2	1	1	2	2	1	1	1	1	1	1	#NULL!	1	#NULL!	1	#NULL!
2	1	2	1	1	1	2	3	2	2	1	2	2	1	1	1	1	1	1	#NULL!	1	#NULL!	1	#NULL!
1	1	1	1	1	1	1	1	1	1	1	2	2	1	1	1	1	1	1	#NULL!	1	#NULL!	1	#NULL!
1	1	1	1	1	1	1	2	1	1	1	2	2	1	1	1	1	1	1	#NULL!	1	#NULL!	1	#NULL!
1	1	1	1	1	1	1	1	1	1	1	2	2	1	2	1	1	1	1	#NULL!	1	#NULL!	1	#NULL!
1	1	1	1	1	1	1	1	1	1	1	2	2	1	1	1	1	1	1	#NULL!	1	#NULL!	1	#NULL!
1	1	1	1	1	1	1	1	1	1	1	2	2	1	1	1	1	1	1	#NULL!	1	#NULL!	1	#NULL!
1	1	1	1	1	1	2	1	1	1	1	2	2	1	1	1	1	1	1	#NULL!	1	#NULL!	1	#NULL!
1	1	1	1	1	1	2	1	1	2	1	2	2	1	1	1	1	1	1	#NULL!	1	#NULL!	1	#NULL!
1	1	1	1	1	1	1	2	1	1	2	2	2	1	1	1	1	1	1	#NULL!	1	#NULL!	1	#NULL!
1	1	1	1	1	1	1	1	1	1	1	2	2	1	2	1	1	1	1	#NULL!	1	#NULL!	1	#NULL!
1	1	1	1	1	1	2	1	1	1	1	2	2	1	1	1	1	1	1	#NULL!	1	#NULL!	2	#NULL!
1	1	1	1	1	1	1	1	1	1	1	2	2	1	1	1	1	1	1	#NULL!	1	#NULL!	2	#NULL!
1	1	1	1	1	1	1	1	1	1	1	2	2	1	1	2	1	1	1	#NULL!	1	#NULL!	1	#NULL!
1	1	1	1	1	1	1	2	1	1	1	2	2	1	1	1	2	1	1	#NULL!	1	#NULL!	1	#NULL!
1	1	1	1	1	1	1	1	1	1	1	2	2	1	1	1	1	1	1	#NULL!	1	#NULL!	1	#NULL!
1	1	1	1	1	1	1	1	1	1	1	2	2	1	1	1	1	1	1	#NULL!	1	#NULL!	1	#NULL!
1	1	1	1	1	1	2	1	1	1	1	2	2	1	#NULL!	1	1	1	1	#NULL!	1	#NULL!	1	#NULL!
2	1	1	1	1	1	3	6	1	2	1	2	2	1	1	1	1	1	1	#NULL!	1	#NULL!	1	#NULL!
2	2	1	2	1	1	2	1	1	1	1	2	2	1	1	1	1	1	1	#NULL!	1	#NULL!	1	#NULL!
2	1	1	1	1	1	2	1	1	1	1	2	2	1	1	1	1	1	1	#NULL!	1	#NULL!	1	#NULL!
2	1	1	1	1	1	3	1	1	1	1	2	2	1	1	2	1	1	1	#NULL!	1	#NULL!	2	#NULL!
1	1	1	1	1	1	1	1	1	1	1	2	2	1	1	1	1	1	1	#NULL!	1	#NULL!	1	#NULL!
2	1	1	1	1	1	2	2	2	1	1	2	2	1	1	1	2	1	1	#NULL!	1	#NULL!	1	#NULL!
1	1	1	1	1	1	2	1	1	1	1	2	2	1	1	1	1	1	1	#NULL!	1	#NULL!	1	#NULL!
1	1	1	1	1	1	2	1	1	1	1	2	2	1	1	1	1	1	1	#NULL!	1	#NULL!	1	#NULL!
1	1	1	1	1	1	3	1	1	1	1	2	2	1	1	1	1	1	1	#NULL!	1	#NULL!	1	#NULL!
1	1	1	1	1	1	1	1	1	1	1	2	2	1	2	2	1	1	1	#NULL!	1	#NULL!	1	#NULL!
1	1	1	1	1	1	1	1	1	1	1	2	2	1	1	1	1	1	1	#NULL!	1	#NULL!	2	#NULL!
1	1	1	1	1	1	2	1	1	1	1	2	2	1	1	1	1	1	1	#NULL!	1	#NULL!	1	#NULL!
1	1	1	1	1	1	1	1	1	1	1	2	2	1	1	1	1	1	1	#NULL!	1	#NULL!	2	#NULL!
1	1	1	1	1	1	1	1	1	1	1	2	2	1	1	1	1	1	1	#NULL!	1	#NULL!	1	#NULL!
1	1	1	1	1	1	1	1	1	1	1	2	2	1	1	1	1	1	1	#NULL!	1	#NULL!	1	#NULL!
1	1	1	1	1	1	1	2	1	1	1	2	2	1	1	1	1	1	1	#NULL!	1	#NULL!	1	#NULL!
2	2	1	1	1	1	3	3	1	3	3	2	2	1	1	1	1	1	1	#NULL!	1	#NULL!	1	#NULL!
1	1	1	1	1	1	1	2	1	1	1	2	2	1	1	1	1	1	1	#NULL!	1	#NULL!	1	#NULL!
1	1	1	1	1	1	1	2	1	1	1	2	2	1	1	1	1	1	1	#NULL!	1	#NULL!	2	#NULL!
1	1	1	1	1	1	2	2	1	1	2	2	2	1	1	1	1	1	1	#NULL!	1	#NULL!	1	#NULL!
1	1	1	1	1	1	1	1	1	1	1	2	2	1	1	1	1	1	1	#NULL!	1	#NULL!	1	#NULL!
2	1	1	1	1	1	2	1	1	1	2	2	2	1	1	1	1	1	1	#NULL!	1	#NULL!	1	#NULL!
1	1	1	1	1	1	1	1	1	1	1	2	2	1	1	1	1	1	1	#NULL!	1	#NULL!	1	#NULL!
1	1	1	1	1	1	2	1	2	1	1	2	2	1	1	1	1	1	1	#NULL!	1	#NULL!	1	#NULL!
2	2	2	2	1	2	2	2	2	2	3	2	2	1	#NULL!	1	1	1	1	#NULL!	1	#NULL!	1	#NULL!
1	1	1	6	1	1	3	1	1	1	1	2	2	1	1	1	1	1	1	#NULL!	1	#NULL!	1	#NULL!
3	2	2	2	1	2	2	1	2	2	1	2	2	1	2	2	1	1	1	#NULL!	1	#NULL!	1	#NULL!
1	1	1	1	1	1	1	1	1	1	1	2	2	1	1	1	1	1	1	#NULL!	1	#NULL!	2	#NULL!
1	1	1	1	1	1	1	1	1	1	1	2	2	1	1	1	1	1	1	#NULL!	1	#NULL!	1	#NULL!
1	1	1	1	1	1	1	1	1	2	1	2	2	1	1	1	1	1	1	#NULL!	1	#NULL!	1	#NULL!
2	1	1	3	1	1	2	2	1	2	4	2	2	1	1	1	1	1	1	#NULL!	1	#NULL!	1	#NULL!
1	1	1	1	1	1	1	1	2	1	1	2	2	1	1	1	1	1	1	#NULL!	1	#NULL!	1	#NULL!
1	1	1	1	1	1	1	3	1	2	2	2	2	1	2	1	1	1	1	#NULL!	1	#NULL!	2	#NULL!
1	1	1	1	1	1	1	1	1	1	1	2	2	1	1	1	1	1	1	#NULL!	1	#NULL!	1	#NULL!
1	1	1	1	1	1	1	1	1	1	1	2	2	1	1	1	1	1	1	#NULL!	1	#NULL!	1	#NULL!
1	1	1	1	1	1	1	2	2	1	1	2	2	1	1	1	1	1	1	#NULL!	1	#NULL!	1	#NULL!
4	2	2	1	1	1	1	2	1	1	1	2	2	1	1	1	1	1	1	#NULL!	1	#NULL!	2	#NULL!
1	1	1	1	1	1	2	4	1	3	1	2	2	1	1	1	1	1	1	#NULL!	1	#NULL!	1	#NULL!
1	1	1	1	1	1	1	6	1	6	1	2	2	1	1	1	1	1	1	#NULL!	1	#NULL!	2	#NULL!
1	1	1	1	1	1	1	1	1	1	1	2	2	1	1	1	1	1	1	#NULL!	1	#NULL!	3	#NULL!
1	1	1	1	1	1	1	1	1	1	1	2	2	1	1	1	1	1	1	#NULL!	1	#NULL!	1	#NULL!
1	1	1	1	1	1	1	1	1	1	1	2	2	1	1	1	1	1	1	#NULL!	1	#NULL!	1	#NULL!
2	1	1	1	1	1	1	1	1	2	2	2	2	1	1	2	1	1	1	#NULL!	1	#NULL!	1	#NULL!
1	1	1	1	1	1	1	1	1	1	1	2	2	1	1	1	1	1	1	#NULL!	1	#NULL!	1	#NULL!
1	1	1	1	1	1	1	1	1	1	1	2	2	1	1	1	1	1	1	#NULL!	1	#NULL!	1	#NULL!
1	1	1	1	1	1	2	1	1	1	1	2	2	1	1	1	1	1	1	#NULL!	1	#NULL!	1	#NULL!
1	1	1	1	1	1	1	1	1	1	1	2	2	1	1	1	1	1	1	#NULL!	1	#NULL!	1	#NULL!
1	1	1	1	1	1	1	1	1	1	1	2	2	1	1	1	1	1	1	#NULL!	1	#NULL!	1	#NULL!
4	1	1	1	1	1	1	1	1	2	2	2	2	1	1	1	1	1	1	#NULL!	1	#NULL!	1	#NULL!
1	1	1	1	1	1	1	1	1	1	1	2	2	1	1	1	1	1	1	#NULL!	1	#NULL!	1	#NULL!
1	1	1	1	1	1	1	2	1	1	1	2	2	1	1	2	1	1	1	#NULL!	1	#NULL!	1	#NULL!
2	1	1	1	1	1	2	2	2	1	1	2	2	1	1	2	2	1	1	#NULL!	1	#NULL!	3	#NULL!
2	2	1	1	1	1	2	1	1	1	1	2	2	1	1	2	1	1	1	#NULL!	1	#NULL!	1	#NULL!
1	1	1	1	1	1	1	1	1	1	1	2	2	1	1	1	1	1	1	#NULL!	1	#NULL!	1	#NULL!
1	1	1	1	1	1	1	1	1	1	1	2	2	1	1	1	1	1	1	#NULL!	1	#NULL!	2	#NULL!
1	1	1	1	1	1	1	1	1	1	1	2	2	1	1	1	1	1	1	#NULL!	1	#NULL!	1	#NULL!
1	1	1	1	1	1	1	1	1	1	1	2	2	1	1	1	1	1	1	#NULL!	1	#NULL!	1	#NULL!
1	1	1	1	1	1	2	1	1	1	1	2	2	1	1	1	1	1	1	#NULL!	1	#NULL!	1	#NULL!
1	1	1	1	1	1	1	1	2	1	1	2	2	2	1	1	2	1	1	#NULL!	1	#NULL!	1	#NULL!
2	1	1	1	1	1	1	2	2	2	1	2	2	1	1	1	1	1	1	#NULL!	1	#NULL!	1	#NULL!
1	1	1	1	1	1	1	1	1	1	1	2	2	1	1	2	1	1	1	#NULL!	1	#NULL!	2	#NULL!
1	1	1	1	1	1	2	1	1	1	1	2	2	1	1	1	1	1	1	#NULL!	1	#NULL!	1	#NULL!
1	1	1	1	1	1	1	1	1	1	1	2	2	1	1	1	1	1	1	#NULL!	1	#NULL!	1	#NULL!
1	1	1	1	1	1	1	2	1	2	2	2	2	1	1	1	1	1	1	#NULL!	1	#NULL!	1	#NULL!
1	1	1	1	1	1	1	1	1	1	1	2	2	1	1	1	1	1	1	#NULL!	1	#NULL!	1	#NULL!
1	1	1	1	1	1	1	1	1	1	1	2	2	1	2	1	1	1	1	#NULL!	1	#NULL!	1	#NULL!
3	1	1	1	1	1	1	1	1	1	1	2	2	1	1	1	1	1	1	#NULL!	1	#NULL!	1	#NULL!
1	1	1	1	1	1	2	1	1	1	1	2	2	1	1	1	1	1	1	#NULL!	1	#NULL!	2	#NULL!
1	1	1	1	1	1	1	1	1	1	2	2	2	1	1	1	1	1	1	#NULL!	1	#NULL!	1	#NULL!
1	1	1	1	1	1	2	1	1	2	1	2	2	1	1	1	2	1	1	#NULL!	1	#NULL!	1	#NULL!
1	1	1	1	1	1	2	1	1	1	2	2	2	1	1	1	1	1	1	#NULL!	1	#NULL!	2	#NULL!
3	1	1	1	1	1	2	1	1	1	1	2	2	1	1	2	2	1	1	#NULL!	1	#NULL!	1	#NULL!
1	1	1	1	1	1	2	2	1	2	2	2	2	1	1	1	1	1	1	#NULL!	1	#NULL!	1	#NULL!
1	1	1	1	1	1	1	1	1	1	1	2	2	1	1	1	1	1	1	#NULL!	1	#NULL!	1	#NULL!
1	1	1	1	1	1	2	3	1	1	3	2	2	1	1	1	1	1	1	#NULL!	1	#NULL!	3	#NULL!
1	1	1	1	1	1	1	2	1	1	1	2	2	1	1	1	1	1	1	#NULL!	1	#NULL!	1	#NULL!
1	1	1	1	1	1	1	1	1	1	2	2	2	1	1	1	2	2	1	#NULL!	1	#NULL!	1	#NULL!
1	1	1	1	1	1	2	1	1	2	1	2	2	1	1	1	1	1	1	#NULL!	1	#NULL!	1	#NULL!
2	1	1	1	1	1	1	1	1	1	1	2	2	1	1	1	1	1	1	#NULL!	1	#NULL!	1	#NULL!
1	1	1	1	1	1	1	1	1	1	1	2	2	1	1	1	1	1	1	#NULL!	1	#NULL!	1	#NULL!
1	1	1	1	1	1	1	1	1	2	1	2	2	1	1	1	1	1	1	#NULL!	1	#NULL!	1	#NULL!
3	4	2	2	1	1	4	2	2	2	2	2	2	1	1	1	1	1	1	#NULL!	1	#NULL!	1	#NULL!
2	1	1	1	1	1	1	2	2	1	1	2	2	1	1	1	1	1	1	#NULL!	1	#NULL!	2	#NULL!
3	1	2	2	1	1	2	3	3	1	2	2	2	1	1	1	1	1	1	#NULL!	1	#NULL!	1	#NULL!
4	1	4	4	1	1	4	3	4	4	1	2	2	1	1	1	1	1	1	#NULL!	1	#NULL!	1	#NULL!
2	1	1	1	1	1	1	1	1	1	1	2	2	1	1	1	1	1	1	#NULL!	1	#NULL!	1	#NULL!
2	1	2	2	1	1	1	1	1	1	1	2	2	2	2	1	1	1	1	#NULL!	1	#NULL!	3	#NULL!
1	1	1	1	1	1	4	1	1	1	1	2	2	1	1	1	1	1	1	#NULL!	1	#NULL!	1	#NULL!
3	1	1	1	1	1	3	8	1	2	1	2	2	1	1	1	1	1	1	#NULL!	1	#NULL!	1	#NULL!
1	1	1	1	1	1	1	1	1	1	1	2	2	1	1	1	1	1	1	#NULL!	1	#NULL!	1	#NULL!
1	1	1	1	1	1	1	1	1	1	1	2	2	1	1	1	1	1	1	#NULL!	1	#NULL!	2	#NULL!
4	4	6	3	2	2	4	1	1	2	3	2	2	1	1	2	3	1	1	#NULL!	1	#NULL!	1	#NULL!
1	1	1	1	1	1	1	1	1	1	1	2	2	1	1	1	1	1	1	#NULL!	1	#NULL!	1	#NULL!
1	1	1	1	1	1	1	1	1	1	1	2	2	1	1	1	1	1	1	#NULL!	1	#NULL!	1	#NULL!
1	1	1	1	1	1	1	1	1	1	1	2	2	1	1	1	1	1	1	#NULL!	1	#NULL!	1	#NULL!
1	1	1	1	1	1	1	1	1	1	1	2	2	1	1	2	3	1	1	#NULL!	1	#NULL!	1	#NULL!
2	1	2	1	1	1	2	8	2	2	2	2	2	1	1	1	1	1	1	#NULL!	1	#NULL!	1	#NULL!
2	1	1	1	1	1	1	2	1	1	2	2	2	1	1	1	1	1	1	#NULL!	1	#NULL!	1	#NULL!
6	4	6	2	1	1	1	1	2	1	1	2	2	1	1	1	1	1	1	#NULL!	1	#NULL!	1	#NULL!
1	1	1	1	1	1	1	1	1	1	1	2	2	1	1	1	1	1	1	#NULL!	1	#NULL!	1	#NULL!
1	1	1	1	1	1	1	2	3	1	2	2	2	1	1	2	1	2	1	#NULL!	1	#NULL!	3	#NULL!
3	1	2	1	1	1	2	3	2	3	2	2	2	1	1	1	1	1	1	#NULL!	1	#NULL!	1	#NULL!
7	7	6	7	1	1	2	2	1	1	1	2	2	1	1	1	1	1	1	#NULL!	1	#NULL!	1	#NULL!
3	1	3	2	1	1	2	4	1	2	2	2	2	1	1	1	1	1	1	#NULL!	1	#NULL!	1	#NULL!
2	6	1	1	1	1	1	1	1	1	1	2	2	1	2	1	2	2	1	#NULL!	1	#NULL!	1	#NULL!
2	1	2	1	1	1	1	1	1	1	1	2	2	1	1	1	1	1	1	#NULL!	1	#NULL!	1	#NULL!
1	1	1	1	1	1	1	1	1	1	2	2	2	1	1	1	1	1	1	#NULL!	1	#NULL!	1	#NULL!
1	1	1	1	1	1	1	1	1	1	1	2	2	1	1	1	1	1	1	#NULL!	1	#NULL!	1	#NULL!
1	1	1	1	1	1	1	1	1	1	1	2	2	1	1	1	1	1	1	#NULL!	1	#NULL!	1	#NULL!
8	7	6	4	1	4	1	7	1	2	1	2	2	1	2	1	1	1	1	#NULL!	1	#NULL!	1	#NULL!
1	1	1	1	1	1	1	1	1	1	1	2	2	1	1	1	1	1	1	#NULL!	1	#NULL!	1	#NULL!
5	1	4	1	1	1	1	1	1	1	1	2	2	1	1	1	1	1	1	#NULL!	1	#NULL!	1	#NULL!
2	1	1	1	1	1	1	1	1	2	1	2	2	1	1	1	1	1	1	#NULL!	1	#NULL!	1	#NULL!
1	1	1	1	1	1	1	2	1	1	1	2	2	1	1	1	1	1	1	#NULL!	1	#NULL!	1	#NULL!
1	1	1	1	1	1	1	1	2	1	2	2	2	1	1	1	1	1	1	#NULL!	1	#NULL!	1	#NULL!
1	1	1	1	1	1	1	1	1	1	1	2	2	1	1	1	1	1	1	#NULL!	1	#NULL!	1	#NULL!
1	1	1	1	1	1	2	1	1	1	1	2	2	1	1	1	1	1	1	#NULL!	1	#NULL!	1	#NULL!
2	1	1	1	1	1	2	1	1	1	1	2	2	1	1	1	1	1	1	#NULL!	1	#NULL!	1	#NULL!
1	1	1	1	1	1	1	2	1	1	1	2	2	1	1	1	1	1	1	#NULL!	1	#NULL!	1	#NULL!
1	1	1	1	1	1	1	1	1	1	1	2	2	1	1	1	1	1	1	#NULL!	1	#NULL!	1	#NULL!
1	1	1	1	1	1	1	1	2	1	1	2	2	1	1	1	1	1	1	#NULL!	1	#NULL!	1	#NULL!
2	1	1	1	1	1	1	1	2	1	1	2	2	1	1	1	1	1	1	#NULL!	1	#NULL!	1	#NULL!
3	1	1	1	1	1	1	1	1	1	1	2	2	1	1	1	1	1	1	#NULL!	1	#NULL!	1	#NULL!
8	4	6	8	1	2	3	3	6	5	6	2	2	2	1	1	1	1	1	#NULL!	1	#NULL!	1	#NULL!
1	1	1	1	1	1	1	1	1	1	1	2	2	1	1	1	1	1	1	#NULL!	1	#NULL!	1	#NULL!
1	1	1	1	1	1	2	1	1	1	1	2	2	1	1	1	1	1	1	#NULL!	1	#NULL!	2	#NULL!
1	1	1	1	1	1	1	1	1	1	1	2	2	1	1	1	1	1	1	#NULL!	1	#NULL!	2	#NULL!
3	8	3	2	1	2	2	2	1	1	1	2	2	1	1	1	1	1	1	#NULL!	1	#NULL!	1	#NULL!
1	1	1	1	1	1	2	1	1	1	1	2	2	1	1	1	1	1	1	#NULL!	1	#NULL!	1	#NULL!
1	1	1	1	1	1	1	1	1	1	1	2	2	1	1	1	1	1	1	#NULL!	1	#NULL!	1	#NULL!
1	1	1	1	1	1	1	1	1	1	1	2	2	1	1	1	1	1	1	#NULL!	1	#NULL!	1	#NULL!
3	1	2	2	1	1	1	1	1	2	1	2	2	1	1	1	1	1	1	#NULL!	1	#NULL!	1	#NULL!
1	1	1	1	1	1	2	2	2	2	1	2	2	1	1	1	1	1	1	#NULL!	1	#NULL!	1	#NULL!
1	1	1	1	1	1	1	2	1	1	2	2	2	1	1	2	1	1	2	#NULL!	1	#NULL!	3	#NULL!
1	1	1	1	1	1	1	1	3	1	1	2	2	1	1	1	1	1	1	#NULL!	1	#NULL!	3	#NULL!
1	1	1	1	1	1	1	1	1	1	1	2	2	1	1	1	1	1	1	#NULL!	1	#NULL!	1	#NULL!
1	1	1	1	1	1	1	1	1	1	1	2	2	1	1	1	1	1	1	#NULL!	1	#NULL!	2	#NULL!
2	2	5	1	1	1	1	1	2	1	1	2	2	1	1	1	1	1	1	#NULL!	1	#NULL!	1	#NULL!
1	1	1	1	1	1	1	1	1	1	1	2	2	1	1	1	1	1	1	#NULL!	1	#NULL!	2	#NULL!
2	2	2	2	1	1	2	3	2	2	2	2	2	1	1	1	1	2	1	#NULL!	1	#NULL!	1	#NULL!
1	1	1	1	1	1	1	7	1	1	1	2	2	1	1	1	2	1	2	#NULL!	1	#NULL!	1	#NULL!
2	1	2	2	1	1	2	1	1	1	1	2	2	1	1	1	1	1	1	#NULL!	1	#NULL!	1	#NULL!
4	1	3	1	1	1	1	1	4	1	1	2	2	1	1	1	1	1	1	#NULL!	1	#NULL!	2	#NULL!
2	1	1	1	1	1	1	1	1	2	1	2	2	1	1	1	1	1	1	#NULL!	1	#NULL!	1	#NULL!
8	1	8	8	8	8	8	8	8	8	8	2	2	1	1	1	1	1	1	#NULL!	1	#NULL!	1	#NULL!
1	1	1	1	1	1	2	1	2	1	1	2	2	1	1	1	1	1	1	#NULL!	1	#NULL!	1	#NULL!
1	1	1	1	1	1	1	1	1	1	1	2	2	1	1	1	1	1	1	#NULL!	1	#NULL!	1	#NULL!
1	1	1	1	1	1	1	1	1	2	1	2	2	1	1	1	1	1	1	#NULL!	1	#NULL!	1	#NULL!
1	1	1	1	1	1	1	2	1	1	1	2	2	1	1	1	1	1	1	#NULL!	1	#NULL!	1	#NULL!
2	4	2	8	1	1	1	2	2	2	1	2	2	1	1	1	1	1	1	#NULL!	1	#NULL!	2	#NULL!
1	1	1	1	1	1	1	1	1	1	1	2	2	1	1	1	2	1	1	#NULL!	1	#NULL!	2	#NULL!
1	1	1	1	1	1	1	1	1	1	1	2	2	1	1	1	1	1	1	#NULL!	1	#NULL!	1	#NULL!
1	1	1	1	1	1	1	1	1	1	1	2	2	1	1	1	1	1	1	#NULL!	1	#NULL!	1	#NULL!
6	1	4	1	1	1	2	1	2	6	1	2	2	1	1	1	1	1	1	#NULL!	1	#NULL!	1	#NULL!
1	2	1	7	1	1	1	1	1	1	1	2	2	1	1	1	1	1	1	#NULL!	1	#NULL!	1	#NULL!
1	1	1	1	1	1	1	1	1	1	1	2	2	1	1	1	1	1	1	#NULL!	1	#NULL!	1	#NULL!
1	1	1	1	1	1	1	1	1	1	1	2	2	1	1	2	2	1	1	#NULL!	1	#NULL!	1	#NULL!
1	1	1	1	1	1	1	2	1	1	1	2	2	1	1	1	1	1	1	#NULL!	1	#NULL!	2	#NULL!
1	1	1	1	1	1	1	2	1	1	1	2	2	1	1	2	2	1	1	#NULL!	1	#NULL!	1	#NULL!
2	1	2	4	1	1	1	1	1	2	1	2	2	1	1	1	1	1	1	#NULL!	1	#NULL!	1	#NULL!
1	1	1	1	1	1	1	1	1	1	1	2	2	1	2	2	1	2	2	#NULL!	1	#NULL!	1	#NULL!
1	1	1	1	1	1	1	1	2	1	1	2	2	1	1	1	1	1	1	#NULL!	1	#NULL!	1	#NULL!
1	1	1	1	1	1	1	1	2	1	1	2	2	1	1	1	1	1	1	#NULL!	1	#NULL!	1	#NULL!
1	1	1	1	1	1	2	1	1	1	1	2	2	1	1	1	1	1	1	#NULL!	1	#NULL!	1	#NULL!
1	1	1	1	1	1	2	1	1	2	1	2	2	1	1	1	1	1	1	#NULL!	1	#NULL!	1	#NULL!
1	1	1	1	1	1	1	1	1	1	1	2	2	1	1	1	1	1	1	#NULL!	1	#NULL!	1	#NULL!
4	2	1	1	1	2	3	2	2	2	2	2	2	1	1	1	1	1	1	#NULL!	1	#NULL!	1	#NULL!
1	1	1	1	1	1	1	1	1	1	1	2	2	1	1	1	1	1	1	#NULL!	1	#NULL!	1	#NULL!
1	1	1	1	1	1	1	1	1	1	1	2	2	1	1	1	1	1	1	#NULL!	1	#NULL!	1	#NULL!
1	1	1	1	1	1	1	1	1	1	1	2	2	1	1	1	1	1	1	#NULL!	1	#NULL!	1	#NULL!
1	1	1	1	1	1	1	2	1	1	1	2	2	1	1	1	1	1	1	#NULL!	1	#NULL!	1	#NULL!
1	1	1	1	1	1	2	2	1	2	2	2	2	1	1	1	1	1	1	#NULL!	1	#NULL!	1	#NULL!
1	1	1	1	1	1	1	1	1	1	1	2	2	1	1	1	1	1	1	#NULL!	1	#NULL!	2	#NULL!
3	1	3	4	1	1	2	2	1	4	2	2	2	1	1	1	1	1	1	#NULL!	1	#NULL!	1	#NULL!
2	2	1	1	1	1	2	1	1	2	1	2	2	1	1	4	2	1	1	#NULL!	1	#NULL!	1	#NULL!
1	1	1	1	1	1	2	1	1	1	1	2	2	1	1	1	1	1	1	#NULL!	1	#NULL!	1	#NULL!
1	1	1	1	1	1	1	1	1	1	1	2	2	1	1	1	1	1	1	#NULL!	1	#NULL!	1	#NULL!
1	1	1	1	1	1	2	1	1	1	1	2	2	1	1	1	1	1	1	#NULL!	1	#NULL!	1	#NULL!
1	1	1	1	1	1	1	1	1	1	1	2	2	1	1	1	1	1	1	#NULL!	1	#NULL!	1	#NULL!
1	1	1	1	1	1	1	1	1	1	1	2	2	1	1	1	1	1	1	#NULL!	1	#NULL!	1	#NULL!
1	1	1	1	1	1	2	1	1	1	1	2	2	1	1	1	1	1	1	#NULL!	1	#NULL!	1	#NULL!
1	1	1	1	1	1	2	7	1	1	1	2	2	1	1	1	1	1	1	#NULL!	1	#NULL!	1	#NULL!
1	1	1	1	1	3	1	2	1	1	1	2	2	1	1	1	1	1	1	#NULL!	1	#NULL!	2	#NULL!
1	1	1	1	1	1	2	1	1	1	1	2	2	1	1	1	2	2	1	#NULL!	1	#NULL!	1	#NULL!
1	1	1	1	1	1	1	1	1	1	1	2	2	1	2	1	1	1	1	#NULL!	1	#NULL!	2	#NULL!
1	1	1	1	1	1	1	1	1	1	1	2	2	1	1	1	1	1	1	#NULL!	1	#NULL!	1	#NULL!
1	1	1	1	1	1	1	1	1	1	1	2	2	1	1	1	1	1	1	#NULL!	1	#NULL!	1	#NULL!
1	1	1	1	1	1	1	1	1	1	1	2	2	1	1	1	1	1	1	#NULL!	1	#NULL!	1	#NULL!
1	1	1	1	1	1	1	6	1	1	1	2	2	1	1	1	1	1	1	#NULL!	1	#NULL!	1	#NULL!
1	1	1	1	1	1	1	1	1	1	1	2	2	1	2	1	1	1	1	#NULL!	1	#NULL!	1	#NULL!
1	1	1	1	1	1	1	1	1	1	1	2	2	1	1	1	1	1	1	#NULL!	1	#NULL!	1	#NULL!
1	1	1	1	1	1	1	1	1	1	1	2	2	1	1	1	1	1	1	#NULL!	1	#NULL!	2	#NULL!
1	1	1	1	1	1	1	1	3	1	1	2	2	1	1	1	1	1	1	#NULL!	1	#NULL!	1	#NULL!
1	1	1	1	1	1	1	1	1	1	1	2	2	1	1	1	1	1	1	#NULL!	1	#NULL!	1	#NULL!
1	1	1	1	1	1	1	2	1	2	1	2	2	1	1	1	1	1	1	#NULL!	1	#NULL!	1	#NULL!
1	1	1	1	1	8	1	2	1	2	1	2	2	1	1	2	1	1	1	#NULL!	1	#NULL!	1	#NULL!
2	1	1	1	1	1	2	2	1	2	1	2	2	1	1	1	1	1	1	#NULL!	1	#NULL!	1	#NULL!
1	1	1	1	1	1	2	1	1	1	1	2	2	1	2	1	2	1	1	#NULL!	1	#NULL!	1	#NULL!
2	1	1	1	1	1	1	2	1	2	2	2	2	1	1	1	1	1	1	#NULL!	1	#NULL!	1	#NULL!
1	1	1	1	1	1	1	1	1	1	1	2	2	1	1	1	1	1	1	#NULL!	1	#NULL!	1	#NULL!
1	1	1	1	1	1	2	2	1	1	1	2	2	1	1	1	1	1	1	#NULL!	1	#NULL!	3	#NULL!
4	1	2	1	1	1	1	2	2	2	2	2	2	1	1	4	2	2	2	#NULL!	1	#NULL!	1	#NULL!
1	2	1	1	1	2	2	1	1	2	2	2	2	1	1	1	2	1	1	#NULL!	1	#NULL!	1	#NULL!
1	1	1	1	1	1	2	1	1	1	1	2	2	1	1	1	1	1	1	#NULL!	1	#NULL!	1	#NULL!
1	1	1	1	1	1	3	1	1	1	2	2	2	1	1	1	2	2	2	#NULL!	1	#NULL!	1	#NULL!
1	2	1	1	1	1	2	2	2	2	2	2	2	1	1	1	1	2	2	#NULL!	1	#NULL!	1	#NULL!
1	1	1	1	1	1	1	1	1	2	1	2	2	1	1	1	1	1	1	#NULL!	1	#NULL!	1	#NULL!
1	7	2	6	1	1	2	2	1	2	1	2	2	1	1	1	1	1	1	#NULL!	1	#NULL!	1	#NULL!
1	1	1	1	1	1	2	1	1	2	2	2	2	1	1	1	1	1	1	#NULL!	1	#NULL!	1	#NULL!
1	1	1	1	1	1	2	1	1	1	1	2	2	1	1	1	1	1	1	#NULL!	1	#NULL!	1	#NULL!
1	1	1	1	1	1	1	1	1	1	1	2	2	1	2	1	1	1	1	#NULL!	1	#NULL!	1	#NULL!
1	1	1	1	1	1	1	1	1	1	1	2	2	2	2	1	4	1	1	#NULL!	1	#NULL!	1	#NULL!
1	1	1	1	1	1	2	1	1	1	1	2	2	1	1	1	1	1	1	#NULL!	1	#NULL!	1	#NULL!
1	1	1	1	1	1	1	1	1	1	1	2	2	1	1	1	1	1	1	#NULL!	1	#NULL!	1	#NULL!
2	6	1	1	1	1	2	2	1	1	1	2	2	1	1	1	1	1	1	#NULL!	1	#NULL!	2	#NULL!
1	1	1	1	1	1	7	1	1	1	1	2	2	1	1	1	1	1	1	#NULL!	1	#NULL!	1	#NULL!
1	1	1	1	1	1	1	1	1	1	1	2	2	1	1	1	1	1	1	#NULL!	1	#NULL!	1	#NULL!
2	6	2	4	1	1	2	1	1	1	1	2	2	1	1	1	2	1	1	#NULL!	1	#NULL!	1	#NULL!
1	1	1	1	1	1	2	1	2	2	1	2	2	1	1	1	1	1	1	#NULL!	1	#NULL!	1	#NULL!
1	1	2	1	1	1	2	5	2	2	2	2	2	1	1	1	2	1	1	#NULL!	1	#NULL!	1	#NULL!
2	1	1	1	1	1	1	2	1	3	4	2	2	1	1	1	1	1	1	#NULL!	1	#NULL!	1	#NULL!
2	1	1	1	1	1	1	1	2	1	1	2	2	1	1	1	1	1	1	#NULL!	1	#NULL!	1	#NULL!
2	1	1	1	1	1	1	1	1	1	1	2	2	1	2	1	1	1	1	#NULL!	1	#NULL!	2	#NULL!
1	1	1	1	1	1	1	1	1	1	1	2	2	1	1	1	1	1	1	#NULL!	1	#NULL!	1	#NULL!
2	1	1	1	1	1	1	1	1	1	1	2	2	1	2	1	1	1	1	#NULL!	1	#NULL!	1	#NULL!
1	1	1	1	1	1	1	1	1	1	1	2	2	1	1	1	1	1	1	#NULL!	1	#NULL!	1	#NULL!
1	1	1	1	1	1	2	1	1	1	1	2	2	1	1	1	1	1	1	#NULL!	1	#NULL!	1	#NULL!
1	1	1	1	1	1	1	1	1	1	1	2	2	1	1	1	1	1	1	#NULL!	1	#NULL!	1	#NULL!
1	1	1	1	1	1	3	4	1	2	2	2	2	1	1	1	1	1	1	#NULL!	1	#NULL!	1	#NULL!
1	1	1	1	1	1	1	1	1	1	1	2	2	1	1	1	1	1	1	#NULL!	1	#NULL!	1	#NULL!
1	1	1	1	1	1	1	1	1	2	1	2	2	1	1	1	1	1	1	#NULL!	1	#NULL!	1	#NULL!
1	1	1	1	1	1	1	1	1	1	1	2	2	1	1	1	1	1	1	#NULL!	1	#NULL!	1	#NULL!
1	1	1	1	1	1	1	1	1	1	2	2	2	1	2	1	1	1	1	#NULL!	1	#NULL!	1	#NULL!
1	1	1	1	1	1	2	1	1	1	2	2	2	1	2	1	1	1	1	#NULL!	1	#NULL!	1	#NULL!
2	1	1	1	1	1	2	2	1	2	1	2	2	1	2	1	4	3	2	#NULL!	1	#NULL!	1	#NULL!
1	1	1	1	1	1	1	2	1	2	2	2	2	1	1	1	2	1	1	#NULL!	1	#NULL!	1	#NULL!
2	1	1	1	1	1	1	2	1	1	1	2	2	2	2	1	1	1	1	#NULL!	1	#NULL!	2	#NULL!
2	1	1	1	1	1	2	2	1	2	1	2	2	1	2	1	1	1	1	#NULL!	1	#NULL!	1	#NULL!
2	1	1	1	1	1	4	1	2	1	2	2	2	1	1	1	1	1	1	#NULL!	1	#NULL!	1	#NULL!
1	1	1	1	3	1	2	2	1	2	1	2	2	2	1	1	1	1	1	#NULL!	1	#NULL!	1	#NULL!
1	1	1	1	1	1	1	1	1	1	1	2	2	1	1	1	1	1	1	#NULL!	1	#NULL!	1	#NULL!
1	1	1	1	1	1	1	1	1	1	1	2	2	1	1	1	1	1	1	#NULL!	1	#NULL!	1	#NULL!
1	1	1	1	1	1	1	1	1	1	1	2	2	1	1	1	1	1	1	#NULL!	1	#NULL!	1	#NULL!
1	1	1	1	1	1	1	1	1	1	1	2	2	1	2	1	1	1	1	#NULL!	1	#NULL!	1	#NULL!
1	1	1	1	1	1	1	1	1	1	1	2	2	1	1	1	1	1	1	#NULL!	1	#NULL!	1	#NULL!
1	1	1	1	1	1	2	2	1	1	1	2	2	1	1	1	2	1	1	#NULL!	1	#NULL!	4	#NULL!
6	1	1	1	1	1	1	1	1	2	1	2	2	1	1	1	1	1	1	#NULL!	1	#NULL!	1	#NULL!
1	1	1	1	1	1	1	1	1	1	2	2	2	1	1	1	1	1	1	#NULL!	1	#NULL!	1	#NULL!
2	8	1	2	1	1	1	1	1	1	1	2	2	1	1	1	1	1	1	#NULL!	1	#NULL!	1	#NULL!
1	1	1	1	1	1	1	1	1	1	1	2	2	1	1	1	1	1	1	#NULL!	1	#NULL!	1	#NULL!
1	1	1	1	1	1	1	1	1	1	1	2	2	1	1	1	1	1	1	#NULL!	1	#NULL!	1	#NULL!
1	1	1	1	1	1	1	1	1	1	1	2	2	1	1	1	1	1	1	#NULL!	1	#NULL!	1	#NULL!
1	1	1	1	1	1	1	1	1	1	1	2	2	1	1	1	1	1	1	#NULL!	1	#NULL!	1	#NULL!
1	1	1	1	1	1	1	1	1	1	1	2	2	1	2	1	1	1	1	#NULL!	1	#NULL!	1	#NULL!
1	6	1	1	1	1	1	1	1	1	1	2	2	1	1	1	1	1	1	#NULL!	1	#NULL!	1	#NULL!
2	1	1	4	1	1	2	1	1	1	1	2	2	1	1	2	1	1	1	#NULL!	1	#NULL!	1	#NULL!
2	1	2	1	1	1	1	1	1	1	1	2	2	1	1	1	1	1	1	#NULL!	1	#NULL!	2	#NULL!
1	1	1	1	1	1	1	1	1	1	1	2	2	1	1	1	1	1	1	#NULL!	1	#NULL!	1	#NULL!
1	1	1	1	1	1	1	1	1	1	1	2	2	1	1	1	1	1	1	#NULL!	1	#NULL!	1	#NULL!
1	1	1	1	1	1	1	1	1	1	1	2	2	1	1	1	1	1	1	#NULL!	1	#NULL!	1	#NULL!
1	1	1	1	1	1	1	1	1	1	1	2	2	1	1	1	1	1	1	#NULL!	1	#NULL!	1	#NULL!
2	1	1	1	1	1	1	1	1	1	1	2	2	1	1	1	1	1	1	#NULL!	1	#NULL!	1	#NULL!
2	1	1	1	1	1	1	1	1	2	3	2	2	1	1	1	1	1	1	#NULL!	1	#NULL!	1	#NULL!
1	1	1	1	1	1	1	1	1	1	1	2	2	1	2	1	1	1	1	#NULL!	1	#NULL!	1	#NULL!
1	1	1	1	1	1	1	1	1	1	2	2	2	1	1	1	1	1	1	#NULL!	1	#NULL!	1	#NULL!
1	1	1	1	1	1	1	1	2	1	1	2	2	1	1	1	1	1	1	#NULL!	1	#NULL!	1	#NULL!
2	1	1	2	1	1	1	1	1	2	1	2	2	1	2	1	1	1	1	#NULL!	1	#NULL!	1	#NULL!
1	1	1	1	1	1	1	1	1	1	1	2	2	1	1	1	1	1	1	#NULL!	1	#NULL!	1	#NULL!
1	1	1	1	1	1	1	1	1	1	1	2	2	1	1	1	1	1	1	#NULL!	1	#NULL!	1	#NULL!
4	1	1	1	1	1	4	1	3	1	2	2	2	1	1	1	1	1	1	#NULL!	1	#NULL!	1	#NULL!
5	1	5	1	1	1	1	1	8	1	1	2	2	1	2	1	1	1	1	#NULL!	1	#NULL!	1	#NULL!
3	1	2	1	1	1	1	1	2	2	2	2	2	1	1	1	1	1	1	#NULL!	1	#NULL!	1	#NULL!
1	1	1	1	1	1	1	1	1	1	1	2	2	1	2	1	2	1	1	#NULL!	1	#NULL!	1	#NULL!
1	1	1	1	1	1	1	1	1	1	1	2	2	1	1	1	1	1	1	#NULL!	1	#NULL!	1	#NULL!
7	7	7	7	8	8	7	1	8	3	1	2	2	1	1	1	1	1	1	#NULL!	1	#NULL!	1	#NULL!
8	8	8	8	1	1	3	1	1	1	1	2	2	1	1	1	1	1	1	#NULL!	1	#NULL!	1	#NULL!
1	1	1	1	1	1	1	1	1	1	1	2	2	1	2	1	1	1	1	#NULL!	1	#NULL!	1	#NULL!
3	1	1	1	1	1	1	1	2	1	1	2	2	1	1	1	1	1	1	#NULL!	1	#NULL!	1	#NULL!
1	1	1	1	1	1	1	1	1	1	1	2	2	1	1	1	1	1	1	#NULL!	1	#NULL!	1	#NULL!
1	1	1	1	1	1	2	1	1	1	1	2	2	1	1	1	1	1	1	#NULL!	1	#NULL!	1	#NULL!
1	1	1	1	1	1	1	1	1	1	1	2	2	1	1	1	1	1	1	#NULL!	1	#NULL!	1	#NULL!
3	1	1	1	1	1	2	1	1	1	1	2	2	1	1	1	1	1	1	#NULL!	1	#NULL!	1	#NULL!
1	1	1	1	1	1	1	1	1	1	1	2	2	1	1	1	1	1	1	#NULL!	1	#NULL!	1	#NULL!
6	3	6	6	1	1	2	1	4	1	4	2	2	1	1	1	1	1	1	#NULL!	1	#NULL!	1	#NULL!
2	1	1	1	1	1	1	1	1	1	1	2	2	1	1	1	1	1	1	#NULL!	1	#NULL!	1	#NULL!
2	1	2	1	1	1	1	1	1	1	1	2	2	1	1	1	1	1	1	#NULL!	1	1	2	#NULL!
1	1	1	1	1	1	1	1	1	1	1	2	2	1	1	1	1	1	1	#NULL!	1	#NULL!	1	#NULL!
2	1	1	1	1	1	1	1	1	1	1	2	2	1	1	1	1	1	1	#NULL!	1	#NULL!	1	#NULL!
1	1	1	1	1	1	1	1	1	1	1	2	2	1	1	1	1	1	1	#NULL!	1	#NULL!	1	#NULL!
2	1	2	2	1	1	3	2	3	2	1	2	2	1	1	1	1	1	1	#NULL!	1	#NULL!	1	#NULL!
1	1	1	1	1	1	1	1	1	1	1	2	2	1	1	1	1	1	1	#NULL!	1	#NULL!	1	#NULL!
1	2	4	6	3	5	5	4	3	4	5	2	2	1	1	4	1	1	1	#NULL!	1	#NULL!	1	#NULL!
8	2	7	8	2	1	2	1	1	1	1	2	2	1	1	1	1	1	1	#NULL!	1	#NULL!	1	#NULL!
2	1	2	1	1	1	2	1	2	2	1	2	2	1	1	1	1	1	1	#NULL!	1	#NULL!	2	#NULL!
1	1	1	1	1	1	1	1	1	1	1	2	2	1	1	1	1	1	2	#NULL!	1	#NULL!	1	#NULL!
1	1	1	1	1	1	1	1	1	1	1	2	2	1	1	1	1	1	1	#NULL!	1	#NULL!	1	#NULL!
1	1	1	1	1	1	1	1	1	1	1	2	2	1	1	1	1	1	1	#NULL!	1	#NULL!	1	#NULL!
2	2	2	1	1	1	1	1	1	1	1	2	2	1	1	1	3	2	1	#NULL!	1	#NULL!	4	#NULL!
8	2	8	8	1	1	8	8	8	8	8	2	2	1	2	1	1	2	1	#NULL!	1	#NULL!	1	#NULL!
3	1	1	2	1	1	1	1	1	1	1	2	2	1	1	1	1	1	1	#NULL!	1	#NULL!	1	#NULL!
5	1	5	2	1	1	1	1	2	1	1	2	2	1	1	1	1	1	1	#NULL!	1	#NULL!	1	#NULL!
1	1	1	1	1	1	1	2	1	2	2	2	2	1	1	1	1	1	1	#NULL!	1	#NULL!	1	#NULL!
1	1	1	1	1	1	1	1	1	1	1	2	2	1	1	1	1	1	1	#NULL!	1	#NULL!	1	#NULL!
2	1	1	2	1	1	1	2	1	2	2	2	2	1	1	1	1	1	1	#NULL!	1	#NULL!	1	#NULL!
1	1	1	1	1	2	1	1	1	3	1	2	2	1	1	1	1	1	1	#NULL!	1	#NULL!	2	#NULL!
1	1	1	1	1	1	1	1	4	2	1	2	2	1	1	2	1	1	1	#NULL!	1	#NULL!	1	#NULL!
6	1	3	2	1	1	2	1	2	1	2	2	2	1	1	1	1	1	1	#NULL!	1	#NULL!	1	#NULL!
1	1	1	1	1	1	1	1	1	1	1	2	2	1	1	1	1	1	1	#NULL!	1	#NULL!	1	#NULL!
2	2	2	1	1	1	1	1	2	2	1	2	2	1	2	1	1	1	1	#NULL!	1	#NULL!	1	#NULL!
1	1	1	1	1	1	1	1	1	1	1	2	2	1	1	1	1	1	1	#NULL!	1	#NULL!	1	#NULL!
2	3	2	6	8	8	2	1	2	1	1	2	2	1	1	1	1	1	1	#NULL!	1	#NULL!	2	#NULL!
1	1	1	1	1	1	1	1	1	1	1	2	2	1	1	2	1	1	1	#NULL!	1	#NULL!	1	#NULL!
1	1	1	1	1	1	1	1	1	1	1	2	2	1	1	1	1	1	1	#NULL!	1	#NULL!	1	#NULL!
1	1	1	1	1	1	1	1	1	1	1	2	2	1	1	1	1	1	1	#NULL!	1	#NULL!	1	#NULL!
6	2	6	2	1	1	1	2	6	2	3	2	2	1	1	1	1	1	1	#NULL!	1	#NULL!	2	#NULL!
2	1	1	2	1	1	1	1	1	1	1	2	2	1	1	1	1	1	1	#NULL!	1	#NULL!	1	#NULL!
2	1	2	2	1	1	1	1	1	1	1	2	2	1	1	1	1	1	1	#NULL!	1	#NULL!	1	#NULL!
1	1	1	1	1	1	1	1	1	1	1	2	2	1	1	1	1	1	1	#NULL!	1	#NULL!	1	#NULL!
1	1	1	1	1	1	1	1	2	1	1	2	2	1	1	1	1	1	1	#NULL!	1	#NULL!	1	#NULL!
1	1	1	1	1	1	2	1	1	1	1	2	2	1	1	1	1	1	1	#NULL!	1	#NULL!	2	#NULL!
4	1	2	3	1	1	1	1	1	2	1	2	2	1	2	1	1	1	1	#NULL!	1	#NULL!	1	#NULL!
1	1	1	1	1	1	1	1	1	1	1	2	2	1	1	1	1	1	1	#NULL!	1	#NULL!	1	#NULL!
3	1	3	1	1	1	1	1	1	1	1	2	2	1	2	1	1	1	1	#NULL!	1	#NULL!	3	#NULL!
2	1	1	1	1	1	1	1	1	1	1	2	2	1	1	1	1	1	1	#NULL!	1	#NULL!	1	#NULL!
2	2	1	1	1	1	2	1	1	1	1	2	2	1	1	1	1	1	1	#NULL!	1	#NULL!	1	#NULL!
2	1	1	1	1	1	2	1	1	1	1	2	2	1	1	1	1	1	1	#NULL!	1	#NULL!	1	#NULL!
1	1	1	1	1	1	1	2	1	1	1	2	2	1	1	1	1	1	1	#NULL!	1	#NULL!	1	#NULL!
4	1	2	2	1	1	2	1	1	1	2	2	2	1	1	1	1	1	1	#NULL!	1	#NULL!	1	#NULL!
3	1	1	1	1	1	1	1	1	1	1	2	2	1	1	1	1	1	1	#NULL!	1	#NULL!	1	#NULL!
2	1	2	1	1	1	2	1	1	2	1	2	2	1	1	1	1	1	1	#NULL!	1	#NULL!	1	#NULL!
3	1	3	1	1	1	3	1	1	2	1	2	2	1	1	1	1	1	1	#NULL!	1	#NULL!	1	#NULL!
1	1	1	1	1	1	2	2	2	2	2	2	2	1	1	1	1	1	1	#NULL!	1	#NULL!	1	#NULL!
1	1	1	1	1	1	2	8	2	1	2	2	2	1	2	1	1	1	1	#NULL!	1	#NULL!	1	#NULL!
4	2	5	3	1	1	4	2	4	1	1	2	2	1	2	1	1	1	1	#NULL!	1	#NULL!	1	#NULL!
1	1	1	1	1	1	1	1	1	1	1	2	2	1	1	1	1	1	1	#NULL!	1	#NULL!	1	#NULL!
3	3	2	8	1	1	3	3	4	3	3	2	2	1	1	1	2	1	1	#NULL!	1	#NULL!	1	#NULL!
1	1	1	1	1	1	2	1	2	2	1	2	2	1	1	1	1	1	1	#NULL!	1	#NULL!	1	#NULL!
4	1	4	1	1	1	1	1	2	1	1	2	2	1	1	1	1	1	1	#NULL!	1	#NULL!	1	#NULL!
1	1	1	1	1	1	1	1	1	1	1	2	2	1	1	1	1	1	1	#NULL!	1	#NULL!	1	#NULL!
2	8	2	8	2	2	3	3	4	3	1	2	2	1	1	1	1	1	1	#NULL!	1	#NULL!	1	#NULL!
4	7	2	1	1	1	1	1	1	1	1	2	2	1	1	1	1	1	1	#NULL!	1	#NULL!	1	#NULL!
1	1	1	1	1	1	1	1	2	1	2	2	2	1	1	1	1	1	1	#NULL!	1	#NULL!	1	#NULL!
2	1	2	7	1	1	2	1	2	1	7	2	2	1	1	1	1	1	1	#NULL!	1	#NULL!	1	#NULL!
6	3	5	1	1	1	1	1	1	1	1	2	2	1	#NULL!	1	1	1	1	#NULL!	1	#NULL!	1	#NULL!
2	8	2	2	1	1	1	1	2	1	1	2	2	1	1	1	1	1	1	#NULL!	1	#NULL!	1	#NULL!
1	1	1	1	1	1	1	1	1	2	1	2	2	1	1	1	1	1	1	#NULL!	1	#NULL!	1	#NULL!
4	1	4	6	1	1	1	1	1	1	1	2	2	1	1	1	1	1	1	#NULL!	1	#NULL!	1	#NULL!
2	1	1	1	1	1	1	1	1	1	1	2	2	1	2	1	1	1	1	#NULL!	1	#NULL!	2	#NULL!
4	1	4	1	1	1	1	1	3	1	1	2	2	1	1	1	1	1	1	#NULL!	1	#NULL!	1	#NULL!
2	2	2	1	1	1	1	1	1	1	1	2	2	1	1	1	1	1	1	#NULL!	1	#NULL!	1	#NULL!
1	1	1	1	1	1	1	1	1	1	1	2	2	1	1	1	1	1	1	#NULL!	1	#NULL!	2	#NULL!
2	1	1	1	1	1	1	1	1	1	1	2	2	1	1	2	1	1	1	#NULL!	1	#NULL!	1	#NULL!
1	1	1	1	1	1	1	1	1	1	1	2	2	1	1	1	1	1	1	#NULL!	1	#NULL!	1	#NULL!
1	1	1	1	1	1	1	1	1	1	1	2	2	1	1	1	1	1	1	#NULL!	1	#NULL!	1	#NULL!
1	1	1	1	1	1	1	1	1	1	1	2	2	1	1	1	1	1	1	#NULL!	1	#NULL!	1	#NULL!
2	1	1	1	1	1	1	1	2	1	1	2	2	1	1	1	1	1	1	#NULL!	1	#NULL!	2	#NULL!
8	6	6	2	1	2	2	1	2	#NULL!	1	2	2	1	1	1	1	1	1	#NULL!	1	#NULL!	1	#NULL!
5	3	5	4	1	1	1	1	1	2	1	2	2	1	1	1	1	1	1	#NULL!	1	#NULL!	3	#NULL!
3	3	4	4	1	1	2	1	1	1	1	2	2	1	1	1	1	1	1	#NULL!	1	#NULL!	1	#NULL!
1	1	1	1	1	1	1	1	1	1	1	2	2	1	1	1	1	1	1	#NULL!	1	#NULL!	2	#NULL!
1	1	1	1	1	1	1	1	1	1	1	2	2	1	1	1	1	1	1	#NULL!	1	#NULL!	2	#NULL!
5	1	5	1	1	1	1	2	2	2	2	2	2	1	1	1	1	1	1	#NULL!	1	#NULL!	1	#NULL!
1	1	1	1	1	1	1	1	1	1	1	2	2	1	1	1	1	1	1	#NULL!	1	#NULL!	1	#NULL!
3	1	1	1	1	1	1	2	1	2	1	2	2	1	1	1	1	1	1	#NULL!	1	#NULL!	1	#NULL!
1	4	1	7	1	3	3	5	6	5	8	2	2	1	1	1	1	1	1	#NULL!	1	#NULL!	1	#NULL!
2	8	2	2	1	1	2	1	2	2	1	2	2	1	1	1	1	1	1	#NULL!	1	#NULL!	2	#NULL!
7	2	5	2	1	1	2	1	2	2	1	2	2	1	1	1	1	1	1	#NULL!	1	#NULL!	1	#NULL!
6	1	6	2	1	1	2	2	2	2	1	2	2	1	1	1	1	1	1	#NULL!	1	#NULL!	1	#NULL!
1	1	1	1	1	1	1	1	1	1	1	2	2	1	1	1	1	1	1	#NULL!	1	#NULL!	2	#NULL!
1	1	1	1	1	1	1	1	1	1	2	2	2	1	1	1	1	1	1	#NULL!	1	#NULL!	1	#NULL!
4	1	2	2	1	1	1	1	2	2	7	2	2	1	1	1	1	1	1	#NULL!	1	#NULL!	2	#NULL!
1	1	1	1	1	1	1	1	1	1	1	2	2	1	1	1	1	1	1	#NULL!	1	#NULL!	1	#NULL!
1	1	1	1	1	1	1	1	1	1	1	2	2	1	1	2	1	1	1	#NULL!	1	#NULL!	2	#NULL!
2	2	1	1	1	1	1	1	1	1	2	2	2	1	1	1	1	1	1	#NULL!	1	#NULL!	1	#NULL!
8	1	7	8	1	4	1	1	4	7	6	2	2	1	1	4	1	1	1	#NULL!	1	#NULL!	2	#NULL!
2	1	1	1	1	1	2	1	1	1	2	2	2	1	1	4	1	1	1	#NULL!	1	#NULL!	1	#NULL!
2	1	2	1	1	1	1	1	2	1	1	2	2	1	1	1	1	1	1	#NULL!	1	#NULL!	1	#NULL!
4	1	1	1	1	1	1	3	4	1	1	2	2	1	1	1	1	1	1	#NULL!	1	#NULL!	2	#NULL!
1	1	1	1	1	1	1	1	1	1	1	2	2	1	1	1	1	1	1	#NULL!	1	#NULL!	2	#NULL!
1	1	1	1	1	1	1	1	1	1	1	2	2	1	1	1	1	1	1	#NULL!	1	#NULL!	1	#NULL!
1	1	1	1	1	1	2	1	2	1	1	2	2	1	1	1	1	1	1	#NULL!	1	#NULL!	1	#NULL!
2	1	1	1	1	1	1	1	1	1	1	2	2	1	2	1	1	1	1	#NULL!	1	#NULL!	1	#NULL!
1	8	1	1	1	1	8	1	8	8	1	2	2	1	1	1	1	1	1	#NULL!	1	#NULL!	1	#NULL!
1	1	1	1	1	2	2	3	3	3	3	2	2	4	2	1	1	2	2	#NULL!	1	#NULL!	1	#NULL!
1	1	1	1	1	1	1	1	1	1	1	2	2	1	1	1	1	1	1	#NULL!	1	#NULL!	1	#NULL!
1	1	1	6	1	1	1	1	2	1	1	2	2	1	1	2	1	1	1	#NULL!	1	#NULL!	1	#NULL!
1	1	1	1	1	1	1	1	1	1	1	2	2	1	1	1	1	1	1	#NULL!	1	#NULL!	1	#NULL!
3	1	1	1	1	1	1	1	1	2	1	2	2	1	1	2	1	1	1	#NULL!	1	#NULL!	1	#NULL!
1	1	1	1	1	1	1	1	2	1	1	2	2	1	1	1	1	1	1	#NULL!	1	#NULL!	1	#NULL!
4	4	4	1	1	1	1	1	3	1	1	2	2	1	1	1	1	1	1	#NULL!	1	#NULL!	1	#NULL!
3	2	2	2	1	1	2	1	2	1	1	2	2	1	1	1	1	1	1	#NULL!	1	#NULL!	1	#NULL!
1	1	1	5	1	7	2	1	2	3	2	2	2	1	1	3	2	3	3	#NULL!	1	#NULL!	1	#NULL!
4	1	2	4	1	1	1	1	2	1	1	2	2	1	1	1	1	1	1	#NULL!	1	#NULL!	1	#NULL!
1	1	1	1	1	1	1	1	1	1	1	2	2	1	1	1	1	1	1	#NULL!	1	#NULL!	1	#NULL!
6	4	4	1	1	1	1	1	1	1	1	2	2	1	1	2	1	2	1	#NULL!	1	#NULL!	1	#NULL!
1	1	1	1	1	1	1	1	4	1	1	2	2	1	1	1	1	1	1	#NULL!	1	#NULL!	1	#NULL!
1	1	1	1	1	1	1	2	3	1	1	2	2	1	1	2	1	1	1	#NULL!	1	#NULL!	2	#NULL!
2	1	2	1	1	1	1	1	1	1	1	2	2	1	1	1	1	1	1	#NULL!	1	#NULL!	1	#NULL!
5	1	7	1	1	1	1	2	5	2	1	2	2	1	2	1	1	1	1	#NULL!	1	#NULL!	1	#NULL!
1	1	1	1	1	1	1	2	2	1	1	2	2	1	1	1	1	1	1	#NULL!	1	#NULL!	1	#NULL!
1	1	1	1	1	1	1	1	1	1	1	2	2	1	1	1	1	1	1	#NULL!	1	#NULL!	1	#NULL!
1	1	1	1	1	1	4	1	2	2	1	2	2	1	1	2	1	1	1	#NULL!	1	#NULL!	1	#NULL!
2	1	1	2	1	1	1	2	1	3	1	2	2	1	1	2	1	1	1	#NULL!	1	#NULL!	2	#NULL!
1	1	1	1	1	1	2	2	1	2	1	2	2	1	1	1	1	1	1	#NULL!	1	#NULL!	1	#NULL!
2	1	2	2	1	7	2	3	1	2	3	2	2	1	1	1	1	1	1	#NULL!	1	#NULL!	2	#NULL!
3	1	2	1	1	1	1	7	1	8	1	2	2	1	1	1	1	1	1	#NULL!	1	#NULL!	1	#NULL!
1	1	1	1	1	1	1	1	1	1	1	2	2	1	1	1	1	1	1	#NULL!	1	#NULL!	1	#NULL!
2	1	1	1	1	1	1	3	4	2	1	2	2	1	1	1	1	1	1	#NULL!	1	#NULL!	1	#NULL!
2	1	1	1	1	1	1	1	1	1	1	2	2	1	1	1	1	1	1	#NULL!	1	#NULL!	1	#NULL!
1	8	6	1	1	1	2	1	2	1	1	2	2	1	1	1	1	1	1	#NULL!	1	#NULL!	1	#NULL!
1	1	1	1	1	1	1	1	1	1	1	2	2	1	1	1	1	1	1	#NULL!	1	#NULL!	2	#NULL!
1	1	1	1	1	1	1	1	1	1	1	2	2	1	1	1	1	1	1	#NULL!	1	#NULL!	1	#NULL!
1	1	2	2	1	1	2	1	2	1	1	2	2	1	1	1	1	1	1	#NULL!	1	#NULL!	1	#NULL!
1	1	1	1	1	1	1	1	1	1	1	2	2	1	2	1	1	1	1	#NULL!	1	#NULL!	1	#NULL!
5	1	2	1	1	1	1	1	1	2	1	2	2	1	1	1	1	1	1	#NULL!	1	#NULL!	2	#NULL!
2	1	1	1	1	1	1	1	1	1	1	2	2	1	1	1	1	1	1	#NULL!	1	#NULL!	1	#NULL!
1	1	1	1	1	1	4	1	2	2	1	2	2	1	1	1	1	1	1	#NULL!	1	#NULL!	1	#NULL!
1	1	1	1	1	1	1	1	1	1	1	2	2	1	1	1	1	1	1	#NULL!	1	#NULL!	1	#NULL!
1	1	1	1	1	1	1	2	1	1	1	2	2	1	1	1	1	1	1	#NULL!	1	#NULL!	1	#NULL!
1	1	1	1	1	1	1	1	1	1	1	2	2	1	1	1	1	1	1	#NULL!	1	#NULL!	1	#NULL!
2	1	1	2	1	1	2	2	2	1	1	2	2	1	1	1	1	1	1	#NULL!	1	#NULL!	1	#NULL!
1	1	1	1	1	1	1	1	1	1	1	2	2	1	2	1	1	1	1	#NULL!	1	#NULL!	1	#NULL!
1	1	1	1	1	1	1	1	1	1	1	2	2	1	2	1	1	1	1	#NULL!	1	#NULL!	1	#NULL!
1	1	1	1	1	1	1	1	1	1	1	2	2	1	1	1	4	1	1	#NULL!	1	#NULL!	1	#NULL!
1	3	3	4	4	3	4	4	4	4	4	2	2	1	2	1	1	1	1	#NULL!	1	#NULL!	2	#NULL!
2	1	2	1	1	1	1	1	1	1	1	2	2	1	1	1	1	1	1	#NULL!	1	#NULL!	1	#NULL!
2	1	1	1	1	1	1	1	1	1	1	2	2	1	1	1	1	1	1	#NULL!	1	#NULL!	1	#NULL!
2	1	1	1	1	1	1	1	1	1	1	2	2	1	1	1	1	1	1	#NULL!	1	#NULL!	2	#NULL!
5	4	3	3	4	3	4	3	4	5	5	2	2	1	1	1	1	1	1	#NULL!	1	#NULL!	1	#NULL!
5	1	5	7	1	1	1	1	1	1	1	2	2	1	1	1	1	1	1	#NULL!	1	#NULL!	1	#NULL!
7	1	2	2	1	1	1	1	1	1	1	2	2	1	1	1	1	1	1	#NULL!	1	#NULL!	2	#NULL!
1	2	1	1	1	1	2	1	1	1	1	2	2	1	1	1	1	1	1	#NULL!	1	#NULL!	1	#NULL!
5	8	5	5	1	1	1	1	5	1	1	2	2	1	1	1	1	1	1	#NULL!	1	#NULL!	1	#NULL!
3	2	2	1	1	1	1	1	1	1	1	2	2	1	1	1	1	1	1	#NULL!	1	#NULL!	2	#NULL!
2	1	2	1	1	1	2	1	2	1	1	2	2	1	1	1	1	1	1	#NULL!	1	#NULL!	1	#NULL!
1	1	1	1	1	1	1	1	1	1	1	2	2	1	1	1	1	1	1	#NULL!	1	#NULL!	1	#NULL!
1	1	1	1	1	1	1	1	1	1	1	2	2	1	1	1	1	1	1	#NULL!	1	#NULL!	1	#NULL!
4	1	2	3	1	1	1	1	1	2	1	2	2	1	2	1	1	1	1	#NULL!	1	#NULL!	1	#NULL!
4	1	3	1	1	1	1	1	1	1	1	2	2	1	1	1	1	1	1	#NULL!	1	#NULL!	1	#NULL!
1	1	1	1	1	1	1	1	1	1	1	2	2	1	1	3	1	1	1	#NULL!	1	#NULL!	1	#NULL!
1	1	1	1	1	1	1	1	2	1	1	2	2	1	1	1	1	1	1	#NULL!	1	#NULL!	1	#NULL!
1	1	1	1	1	1	1	2	1	7	1	2	2	1	1	1	1	1	1	#NULL!	1	#NULL!	2	#NULL!
1	1	1	1	1	1	2	1	1	2	1	2	2	1	1	1	1	1	1	#NULL!	1	#NULL!	1	#NULL!
4	1	4	1	1	1	1	1	1	1	1	2	2	1	1	1	1	1	1	#NULL!	1	#NULL!	1	#NULL!
2	2	2	1	1	1	1	1	2	1	1	2	2	1	1	1	1	1	1	#NULL!	1	#NULL!	1	#NULL!
2	2	2	2	1	1	2	1	3	1	1	2	2	1	2	1	1	1	1	#NULL!	1	#NULL!	1	#NULL!
1	1	1	1	1	1	1	1	1	1	1	2	2	#NULL!	1	1	1	1	1	#NULL!	1	#NULL!	1	#NULL!
3	7	2	1	1	1	1	1	2	2	1	2	2	1	1	1	1	1	1	#NULL!	1	#NULL!	1	#NULL!
2	1	1	1	1	1	1	1	1	1	2	2	2	4	3	1	1	1	1	#NULL!	1	#NULL!	1	#NULL!
4	3	4	2	1	1	1	1	2	1	1	2	2	1	2	1	1	1	1	#NULL!	1	#NULL!	3	#NULL!
2	1	1	1	1	1	1	1	1	2	1	2	2	1	1	1	1	1	1	#NULL!	1	#NULL!	1	#NULL!
5	3	5	3	1	1	2	1	2	2	2	2	2	1	1	1	1	1	1	#NULL!	1	#NULL!	1	#NULL!
1	1	1	1	1	1	1	1	1	1	1	2	2	1	1	1	1	1	1	#NULL!	1	#NULL!	1	#NULL!
5	2	5	2	1	2	2	2	3	2	2	2	2	1	1	1	1	1	1	#NULL!	1	#NULL!	1	#NULL!
1	1	1	1	1	1	1	1	1	1	1	2	2	1	1	1	1	1	1	#NULL!	1	#NULL!	1	#NULL!
4	2	3	1	1	1	1	1	1	1	1	2	2	1	1	1	1	1	1	#NULL!	1	#NULL!	2	#NULL!
5	8	5	7	1	2	2	1	2	1	1	2	2	1	1	1	1	1	1	#NULL!	1	#NULL!	1	#NULL!
1	1	1	1	1	1	1	1	1	1	1	2	2	1	1	1	1	1	1	#NULL!	1	#NULL!	1	#NULL!
2	1	1	1	1	1	1	1	1	1	1	2	2	1	2	1	1	1	1	#NULL!	1	#NULL!	1	#NULL!
1	1	1	1	1	1	1	1	2	1	1	2	2	1	1	2	1	1	1	#NULL!	1	#NULL!	2	#NULL!
4	1	1	1	1	1	1	1	1	1	1	2	2	1	1	1	1	1	1	#NULL!	1	#NULL!	1	#NULL!
1	1	1	1	1	1	2	1	2	1	2	2	2	1	1	1	1	1	1	#NULL!	1	#NULL!	1	#NULL!
2	7	1	3	1	1	3	1	2	2	1	2	2	1	2	1	1	1	1	#NULL!	1	#NULL!	2	#NULL!
1	1	1	1	1	1	2	1	2	1	1	2	2	1	1	1	1	1	1	#NULL!	1	#NULL!	1	#NULL!
1	1	1	1	1	1	1	1	1	1	1	2	2	1	2	1	1	1	1	#NULL!	1	#NULL!	2	#NULL!
1	1	1	1	1	1	2	1	1	1	1	2	2	1	1	1	1	1	1	#NULL!	1	#NULL!	2	#NULL!
1	1	1	1	1	1	1	1	1	1	1	2	2	1	1	1	1	1	1	#NULL!	1	#NULL!	1	#NULL!
1	1	1	1	1	1	1	1	2	1	1	2	2	1	1	1	1	1	1	#NULL!	1	#NULL!	2	#NULL!
2	1	1	1	1	1	1	1	1	1	1	2	2	1	1	1	1	1	1	#NULL!	1	#NULL!	1	#NULL!
6	3	3	5	1	1	6	4	2	3	6	2	2	1	2	1	1	1	1	#NULL!	1	#NULL!	2	#NULL!
1	1	1	1	1	1	1	1	1	1	1	2	2	1	1	1	1	1	1	#NULL!	1	#NULL!	2	#NULL!
1	1	1	1	1	1	1	1	2	2	1	2	2	1	1	1	1	1	1	#NULL!	1	#NULL!	1	#NULL!
1	1	1	1	1	1	1	1	3	1	1	2	2	1	1	1	1	1	1	#NULL!	1	#NULL!	1	#NULL!
6	7	4	7	1	1	2	2	2	2	2	2	2	1	1	1	1	1	1	#NULL!	1	#NULL!	1	#NULL!
1	1	1	1	1	1	1	1	1	1	1	2	2	1	2	1	1	1	1	#NULL!	1	#NULL!	1	#NULL!
1	1	1	1	1	1	1	1	1	1	1	2	2	1	1	1	1	1	1	#NULL!	1	#NULL!	1	#NULL!
2	1	1	1	1	1	1	1	2	1	2	2	2	1	1	1	1	1	1	#NULL!	1	#NULL!	1	#NULL!
4	8	4	1	1	1	1	1	2	1	1	2	2	1	1	1	1	1	1	#NULL!	1	#NULL!	1	#NULL!
3	1	2	1	1	1	2	7	2	8	2	2	2	1	2	1	1	1	1	#NULL!	1	#NULL!	1	#NULL!
4	1	3	1	1	1	1	2	1	1	1	2	2	1	1	1	1	1	1	#NULL!	1	#NULL!	1	#NULL!
7	4	5	6	1	4	4	8	5	5	3	2	2	1	1	1	1	1	1	#NULL!	1	#NULL!	1	#NULL!
1	2	1	1	1	1	2	2	1	3	1	2	2	1	1	1	2	2	1	#NULL!	1	#NULL!	2	#NULL!
4	1	4	7	1	1	1	1	2	2	1	2	2	1	2	2	1	1	1	#NULL!	1	#NULL!	1	#NULL!
1	1	1	1	1	1	1	1	2	1	1	2	2	1	1	1	1	1	1	#NULL!	1	#NULL!	1	#NULL!
2	1	1	1	1	1	1	1	1	1	1	2	2	1	1	1	1	1	1	#NULL!	1	#NULL!	1	#NULL!
1	1	1	1	1	1	1	1	2	1	1	2	2	#NULL!	1	1	1	1	1	#NULL!	1	#NULL!	1	#NULL!
2	2	1	1	1	1	2	1	6	1	1	2	2	1	1	1	1	1	1	#NULL!	1	#NULL!	1	#NULL!
1	1	1	1	1	1	2	1	1	1	1	2	2	1	1	1	1	1	1	#NULL!	1	#NULL!	1	#NULL!
1	1	1	1	1	1	1	1	1	1	1	2	2	#NULL!	1	1	1	1	1	#NULL!	1	#NULL!	1	#NULL!
4	1	1	1	1	1	1	1	6	1	1	2	2	1	1	1	1	1	1	#NULL!	1	#NULL!	2	#NULL!
3	1	1	1	1	1	1	1	6	1	1	2	2	1	1	1	1	1	1	#NULL!	1	#NULL!	2	#NULL!
1	1	1	1	1	1	1	4	2	1	1	2	2	1	1	1	1	1	1	#NULL!	1	1	1	#NULL!
4	1	2	1	1	1	1	1	2	1	1	2	2	1	1	1	1	1	1	#NULL!	1	#NULL!	1	#NULL!
1	1	1	1	1	1	1	1	1	1	1	2	2	1	1	1	1	1	1	#NULL!	1	#NULL!	1	#NULL!
4	2	4	1	1	1	2	1	3	1	2	2	2	1	1	1	2	1	1	#NULL!	1	#NULL!	1	#NULL!
4	1	3	3	1	1	1	1	2	2	1	2	2	1	1	1	1	1	1	#NULL!	1	#NULL!	1	#NULL!
2	1	1	1	1	1	1	1	2	1	1	2	2	1	1	1	1	1	1	#NULL!	1	#NULL!	1	#NULL!
2	1	2	1	1	1	1	4	3	1	1	2	2	1	1	1	1	1	1	#NULL!	1	#NULL!	1	#NULL!
2	1	2	6	1	1	1	1	1	1	1	2	2	1	1	1	1	1	1	#NULL!	1	#NULL!	1	#NULL!
1	1	1	1	1	1	2	1	2	1	1	2	2	1	1	1	1	1	1	#NULL!	1	#NULL!	1	#NULL!
1	1	1	1	1	1	1	1	1	1	1	2	2	1	1	1	1	1	1	#NULL!	1	#NULL!	1	#NULL!
1	1	1	1	1	1	1	1	1	1	1	2	2	1	2	1	1	1	1	#NULL!	1	#NULL!	1	#NULL!
4	5	4	8	1	2	3	2	3	7	3	2	2	1	1	1	1	1	1	#NULL!	1	#NULL!	1	#NULL!
1	6	1	8	1	1	2	#NULL!	1	1	1	2	2	1	1	2	1	1	1	#NULL!	1	#NULL!	1	#NULL!
4	2	4	1	1	1	1	2	1	1	2	2	2	1	1	1	1	1	1	#NULL!	1	#NULL!	1	#NULL!
2	1	2	3	1	1	1	1	1	2	1	2	2	1	1	2	2	1	1	#NULL!	1	#NULL!	1	#NULL!
1	1	1	1	1	1	1	1	1	1	1	2	2	1	1	1	1	1	1	#NULL!	1	#NULL!	2	#NULL!
2	1	3	1	1	1	1	1	1	2	1	2	2	1	1	1	1	1	1	#NULL!	1	#NULL!	1	#NULL!
3	4	4	6	1	1	2	2	3	4	1	2	2	1	1	1	1	1	1	#NULL!	1	#NULL!	1	#NULL!
4	2	1	2	1	1	2	2	1	2	1	2	2	1	1	1	1	1	1	#NULL!	1	#NULL!	1	#NULL!
3	2	4	3	1	1	1	1	2	2	1	2	2	1	2	1	1	1	1	#NULL!	1	#NULL!	1	#NULL!
2	1	2	1	1	1	1	1	1	1	1	2	2	1	1	1	1	1	1	#NULL!	1	#NULL!	1	#NULL!
1	1	1	1	1	1	1	1	1	1	1	2	2	1	1	2	1	1	1	#NULL!	1	#NULL!	1	#NULL!
3	1	3	4	1	1	2	1	4	2	6	2	2	1	1	1	1	1	1	#NULL!	1	#NULL!	1	#NULL!
4	1	3	3	1	1	2	1	6	1	1	2	2	1	1	1	1	1	1	#NULL!	1	#NULL!	1	#NULL!
3	1	1	1	1	1	4	1	1	4	2	2	2	1	1	1	1	1	1	#NULL!	1	#NULL!	1	#NULL!
3	1	2	1	1	1	1	2	2	1	1	2	2	1	2	1	1	1	1	#NULL!	1	#NULL!	1	#NULL!
2	1	1	1	1	1	1	1	1	1	1	2	2	1	1	2	2	2	2	#NULL!	1	#NULL!	2	#NULL!
1	1	1	1	1	1	1	1	1	1	1	2	2	1	1	1	1	1	1	#NULL!	1	#NULL!	1	#NULL!
2	2	2	6	1	1	2	1	2	1	2	2	2	1	2	1	1	1	1	#NULL!	1	#NULL!	1	#NULL!
1	1	1	1	1	1	1	1	1	1	1	2	2	1	1	1	1	1	1	#NULL!	1	#NULL!	1	#NULL!
6	8	3	1	1	1	2	2	3	2	1	2	2	1	1	1	1	1	1	#NULL!	1	#NULL!	1	#NULL!
1	1	1	1	1	1	2	1	1	1	1	2	2	1	1	1	1	1	1	#NULL!	1	#NULL!	1	#NULL!
2	1	1	1	1	1	1	1	1	1	1	2	2	1	1	1	1	1	1	#NULL!	1	#NULL!	1	#NULL!
2	1	1	1	1	1	2	2	1	1	7	2	2	1	1	1	1	1	1	#NULL!	1	#NULL!	2	#NULL!
1	1	1	1	1	1	1	1	1	1	1	2	2	1	1	1	1	1	1	#NULL!	1	#NULL!	1	#NULL!
6	8	6	7	1	3	1	2	5	2	2	2	2	3	1	4	2	1	1	#NULL!	1	#NULL!	4	#NULL!
1	1	1	1	1	1	1	1	1	1	1	2	2	1	1	1	1	1	1	#NULL!	1	#NULL!	1	#NULL!
1	1	1	1	1	1	1	1	1	2	1	2	2	1	1	1	1	1	1	#NULL!	1	#NULL!	1	#NULL!
1	1	1	1	1	1	2	1	2	1	1	2	2	1	1	1	1	1	1	#NULL!	1	#NULL!	1	#NULL!
2	1	2	1	1	1	1	2	1	1	1	2	2	1	1	1	1	1	1	#NULL!	1	#NULL!	3	#NULL!
4	5	1	7	1	1	1	1	1	1	1	2	2	1	1	1	1	1	1	#NULL!	1	#NULL!	1	#NULL!
1	1	1	1	1	1	1	1	2	1	1	2	2	1	2	1	1	1	1	#NULL!	1	#NULL!	1	#NULL!
5	8	5	5	1	1	2	1	4	1	1	2	2	1	1	1	1	1	1	#NULL!	1	#NULL!	1	#NULL!
4	1	4	1	1	1	1	1	1	1	2	2	2	1	1	1	1	1	1	#NULL!	1	#NULL!	2	#NULL!
1	1	1	1	1	1	1	1	1	1	1	2	2	1	1	1	1	1	1	#NULL!	1	#NULL!	2	#NULL!
1	1	1	1	1	1	1	1	1	1	1	2	2	1	1	1	1	1	1	#NULL!	1	#NULL!	2	#NULL!
1	1	1	1	1	1	1	1	1	1	1	2	2	1	1	1	1	1	1	#NULL!	1	#NULL!	1	#NULL!
1	1	1	1	1	1	2	1	1	1	1	2	2	1	1	1	1	1	1	#NULL!	1	#NULL!	1	#NULL!
1	1	1	1	1	1	1	1	1	1	1	2	2	1	1	1	1	1	1	#NULL!	1	#NULL!	1	#NULL!
4	2	2	2	1	1	1	1	1	1	1	2	2	1	1	1	1	1	1	#NULL!	1	#NULL!	1	#NULL!
1	1	1	4	1	1	1	1	1	1	1	2	2	1	1	1	1	1	1	#NULL!	1	#NULL!	1	#NULL!
4	7	1	5	1	1	1	1	1	1	2	2	2	1	1	1	1	1	1	#NULL!	1	#NULL!	3	#NULL!
1	1	1	1	1	1	1	1	2	1	1	2	2	1	1	1	1	2	1	#NULL!	1	#NULL!	2	#NULL!
2	1	1	1	1	1	1	1	1	1	1	2	2	1	2	1	1	1	1	#NULL!	1	#NULL!	2	#NULL!
2	1	1	2	1	1	1	1	1	1	1	2	2	1	1	1	3	1	1	#NULL!	1	#NULL!	1	#NULL!
2	1	2	1	1	1	1	1	1	1	1	2	2	1	1	1	1	1	1	#NULL!	1	#NULL!	1	#NULL!
1	1	1	1	1	1	2	1	1	1	1	2	2	1	1	1	1	1	1	#NULL!	1	#NULL!	1	#NULL!
2	2	2	2	1	1	2	2	1	2	2	2	2	1	1	1	1	1	1	#NULL!	1	#NULL!	1	#NULL!
4	1	4	1	1	1	2	2	2	4	3	2	2	1	1	1	1	1	1	#NULL!	1	#NULL!	1	#NULL!
5	8	4	3	1	1	2	2	1	1	1	2	2	1	1	1	1	1	1	#NULL!	1	#NULL!	1	#NULL!
2	1	1	1	1	1	1	1	1	2	2	2	2	1	1	1	2	1	1	#NULL!	1	#NULL!	1	#NULL!
2	1	1	1	1	1	1	1	1	1	1	2	2	1	1	1	1	1	1	#NULL!	1	#NULL!	2	#NULL!
2	1	2	1	1	1	1	2	1	4	2	2	2	1	1	1	1	1	1	#NULL!	1	#NULL!	1	#NULL!
2	1	1	1	1	1	2	1	1	1	1	2	2	1	1	1	1	1	1	#NULL!	1	#NULL!	1	#NULL!
1	1	2	1	1	1	2	1	1	1	1	2	2	1	1	1	1	1	1	#NULL!	1	#NULL!	1	#NULL!
1	1	1	1	1	1	2	1	1	1	1	2	2	1	1	1	1	1	1	#NULL!	1	#NULL!	1	#NULL!
1	1	1	1	1	1	1	1	1	1	1	2	2	1	2	2	2	3	3	#NULL!	1	#NULL!	4	#NULL!
1	1	1	1	1	1	1	1	1	1	1	2	2	1	1	1	1	1	1	#NULL!	1	#NULL!	1	#NULL!
2	1	1	1	1	1	1	1	1	1	1	2	2	1	1	1	1	1	1	#NULL!	1	#NULL!	1	#NULL!
2	1	2	1	1	1	2	1	1	1	1	2	2	1	1	1	1	1	1	#NULL!	1	#NULL!	1	#NULL!
5	1	4	2	1	1	1	1	1	1	1	2	2	1	1	1	1	1	1	#NULL!	1	#NULL!	2	#NULL!
4	2	4	7	1	1	2	1	2	4	2	2	2	1	1	1	1	1	1	#NULL!	1	#NULL!	1	#NULL!
1	8	1	1	1	1	2	1	1	1	1	2	2	1	1	4	4	4	4	#NULL!	1	#NULL!	2	#NULL!
1	1	1	1	1	1	1	1	1	1	1	2	2	1	1	1	1	1	1	#NULL!	1	#NULL!	1	#NULL!
1	4	1	1	1	1	1	1	1	1	1	2	2	1	1	1	2	1	1	#NULL!	1	#NULL!	1	#NULL!
2	2	2	2	2	2	2	2	2	2	2	2	2	1	3	1	1	1	1	#NULL!	1	#NULL!	1	#NULL!
6	1	4	6	1	1	1	1	1	1	1	2	2	1	1	1	1	1	1	#NULL!	1	#NULL!	1	#NULL!
1	1	1	1	1	1	1	1	1	1	1	2	2	1	1	1	1	1	1	#NULL!	1	#NULL!	1	#NULL!
1	1	1	1	1	1	1	1	1	1	1	2	2	1	1	1	1	1	1	#NULL!	1	#NULL!	1	#NULL!
1	1	1	1	1	1	1	1	1	1	1	2	2	1	1	1	1	1	1	#NULL!	1	#NULL!	1	#NULL!
1	1	1	1	1	1	1	1	1	1	1	2	2	1	1	1	1	1	1	#NULL!	1	#NULL!	1	#NULL!
1	1	1	1	1	1	1	1	1	1	1	2	2	1	1	1	1	1	1	#NULL!	1	#NULL!	1	#NULL!
2	1	1	1	1	1	1	1	1	1	1	2	2	1	1	1	1	1	1	#NULL!	1	#NULL!	1	#NULL!
1	1	1	1	1	1	1	1	2	1	1	2	2	1	1	1	1	1	1	#NULL!	1	#NULL!	1	#NULL!
1	1	1	1	1	1	1	1	1	1	1	2	2	1	1	1	1	1	1	#NULL!	1	#NULL!	1	#NULL!
2	1	1	1	1	1	2	2	1	2	2	2	2	1	1	1	1	1	1	#NULL!	1	#NULL!	2	#NULL!
2	2	3	2	1	1	1	1	1	2	2	2	2	1	1	1	1	1	1	#NULL!	1	#NULL!	1	#NULL!
1	1	1	1	1	1	1	1	1	1	1	2	2	1	1	1	1	1	1	#NULL!	1	#NULL!	1	#NULL!
4	3	5	4	#NULL!	2	2	2	5	2	2	2	2	1	1	1	1	1	1	#NULL!	1	#NULL!	1	#NULL!
8	8	8	8	8	8	1	2	4	2	2	2	2	1	1	2	1	1	1	#NULL!	1	#NULL!	1	#NULL!
2	1	1	1	1	1	1	1	1	2	1	2	2	1	1	1	1	1	1	#NULL!	1	#NULL!	1	#NULL!
4	1	2	8	1	1	2	1	6	2	2	2	2	1	1	1	1	1	1	#NULL!	1	#NULL!	1	#NULL!
6	8	6	6	8	8	1	2	2	2	2	2	2	1	1	1	1	1	1	#NULL!	1	#NULL!	2	#NULL!
2	4	2	2	1	1	2	1	7	2	1	2	2	1	1	1	1	1	1	#NULL!	1	#NULL!	1	#NULL!
1	1	1	1	1	1	1	1	1	1	1	2	2	1	1	1	1	1	1	#NULL!	1	#NULL!	1	#NULL!
2	1	1	1	1	1	1	1	1	1	1	2	2	1	1	1	1	1	1	#NULL!	1	#NULL!	1	#NULL!
1	1	3	8	1	1	2	1	3	2	1	2	2	1	1	1	1	1	1	#NULL!	1	#NULL!	1	#NULL!
1	1	1	1	1	1	1	1	1	1	1	2	2	1	1	1	1	1	1	#NULL!	1	#NULL!	1	#NULL!
4	1	4	2	1	1	1	2	2	2	2	2	2	2	1	1	1	1	1	#NULL!	1	#NULL!	1	#NULL!
4	1	4	5	8	8	1	1	1	1	2	2	2	1	1	1	1	1	1	#NULL!	1	#NULL!	1	#NULL!
2	1	1	1	1	1	1	2	2	2	1	2	2	1	1	1	2	1	1	#NULL!	1	#NULL!	2	#NULL!
2	1	2	2	1	1	2	1	1	2	1	2	2	1	1	1	1	1	1	#NULL!	1	#NULL!	1	#NULL!
2	1	2	1	1	1	1	1	1	1	1	2	2	1	1	1	1	1	1	#NULL!	1	#NULL!	1	#NULL!
1	1	1	1	1	1	1	1	4	1	1	2	2	1	1	1	1	1	1	#NULL!	1	#NULL!	3	#NULL!
1	1	1	1	1	1	1	1	1	1	1	2	2	1	1	1	1	1	1	#NULL!	1	#NULL!	1	#NULL!
5	1	5	1	1	1	1	1	2	2	1	2	2	1	1	1	1	1	1	#NULL!	1	#NULL!	2	#NULL!
2	2	1	2	1	1	1	1	1	1	1	2	2	1	1	1	1	1	1	#NULL!	1	#NULL!	1	#NULL!
8	8	8	8	8	8	8	8	8	8	8	2	2	4	1	4	1	1	4	#NULL!	1	#NULL!	4	#NULL!
1	1	1	1	8	1	1	1	1	1	1	2	2	1	1	1	1	1	1	#NULL!	1	#NULL!	1	#NULL!
1	1	1	1	1	1	2	1	1	1	1	2	2	1	1	1	1	1	1	#NULL!	1	#NULL!	1	#NULL!
2	1	1	1	1	1	1	2	1	2	1	2	2	1	2	2	1	1	1	#NULL!	1	#NULL!	1	#NULL!
1	1	1	1	1	1	1	4	1	1	1	2	2	1	1	1	1	1	1	#NULL!	1	#NULL!	1	#NULL!
1	1	1	1	1	1	1	1	2	1	1	2	2	1	1	1	1	1	1	#NULL!	1	#NULL!	1	#NULL!
1	1	1	1	1	1	1	1	1	1	1	2	2	1	1	1	1	1	1	#NULL!	1	#NULL!	1	#NULL!
3	1	1	1	1	1	1	1	1	1	1	2	2	1	1	2	2	1	1	#NULL!	1	#NULL!	1	#NULL!
2	1	1	2	1	1	1	1	1	1	1	2	2	1	1	2	2	1	1	#NULL!	1	#NULL!	1	#NULL!
4	6	4	8	1	2	2	1	3	2	2	2	2	1	1	1	1	1	1	#NULL!	1	#NULL!	2	#NULL!
1	1	1	1	1	1	4	1	3	1	1	2	2	1	1	1	1	1	1	#NULL!	1	#NULL!	1	#NULL!
4	2	2	2	8	8	8	8	1	1	1	2	2	1	2	1	1	1	1	#NULL!	1	#NULL!	1	#NULL!
1	1	1	1	1	1	1	2	1	1	1	2	2	1	1	1	1	1	1	#NULL!	1	#NULL!	2	#NULL!
2	2	2	2	1	1	1	1	1	1	1	2	2	1	1	1	1	1	1	#NULL!	1	#NULL!	1	#NULL!
1	1	1	1	1	1	1	2	1	1	1	2	2	1	1	2	3	3	2	#NULL!	1	1	1	#NULL!
1	1	1	1	1	1	1	1	1	2	1	2	2	1	1	1	1	1	1	#NULL!	1	#NULL!	1	#NULL!
2	1	1	1	1	1	2	1	1	1	1	2	2	1	1	1	2	1	1	#NULL!	1	#NULL!	1	#NULL!
2	1	2	1	1	1	1	2	2	1	1	2	2	1	1	1	1	1	1	#NULL!	1	#NULL!	1	#NULL!
1	1	1	1	1	1	1	1	1	2	1	2	2	1	1	1	1	1	1	#NULL!	1	#NULL!	1	#NULL!
1	1	2	1	1	1	2	1	1	1	1	2	2	1	1	1	1	1	1	#NULL!	1	#NULL!	2	#NULL!
1	1	1	1	1	1	1	1	1	1	1	2	2	1	1	1	1	1	1	#NULL!	1	#NULL!	1	#NULL!
1	1	1	1	1	1	1	1	2	1	1	2	2	1	1	1	1	1	1	#NULL!	1	#NULL!	1	#NULL!
1	1	1	1	1	1	1	1	1	1	1	2	2	1	1	1	1	1	1	#NULL!	1	#NULL!	1	#NULL!
1	1	1	1	1	1	1	2	2	2	1	2	2	1	1	1	1	1	1	#NULL!	1	1	1	#NULL!
2	1	1	1	1	1	3	1	1	1	1	2	2	1	1	1	1	1	1	#NULL!	1	#NULL!	1	#NULL!
2	1	1	2	1	1	1	2	1	6	1	2	2	1	1	1	1	1	1	#NULL!	1	#NULL!	1	#NULL!
1	1	1	1	1	1	1	1	1	1	1	2	2	1	1	1	1	1	1	#NULL!	1	#NULL!	1	#NULL!
1	1	1	1	1	1	1	1	1	1	1	2	2	1	1	1	1	1	1	#NULL!	1	#NULL!	1	#NULL!
1	1	1	1	1	1	1	1	1	1	1	2	2	1	1	1	1	1	1	#NULL!	1	#NULL!	1	#NULL!
1	1	3	4	1	1	2	1	1	1	1	2	2	1	1	1	1	1	1	#NULL!	1	#NULL!	1	#NULL!
1	1	1	1	1	1	1	1	1	1	1	2	2	1	1	1	1	1	1	#NULL!	1	#NULL!	1	#NULL!
2	1	2	1	1	1	1	1	2	1	1	2	2	1	1	1	1	1	1	#NULL!	1	#NULL!	1	#NULL!
1	1	1	1	1	1	1	1	1	1	1	2	2	1	1	4	4	4	4	#NULL!	1	#NULL!	1	#NULL!
1	1	1	2	1	1	2	2	1	2	2	2	2	1	1	2	2	2	2	#NULL!	1	#NULL!	1	#NULL!
3	1	2	2	1	1	1	1	1	2	1	2	2	1	1	1	1	1	1	#NULL!	1	#NULL!	1	#NULL!
6	1	2	2	1	1	1	1	1	1	1	2	2	1	1	1	1	1	1	#NULL!	1	#NULL!	1	#NULL!
1	1	1	1	1	1	1	1	3	1	1	2	2	1	1	1	1	1	1	#NULL!	1	#NULL!	1	#NULL!
5	2	4	2	1	1	1	1	3	2	1	2	2	1	1	1	1	1	1	#NULL!	1	#NULL!	1	#NULL!
4	1	1	1	1	1	1	1	1	1	4	2	2	1	1	1	1	1	1	#NULL!	1	#NULL!	1	#NULL!
1	1	1	1	1	1	1	1	1	1	1	2	2	1	1	1	1	1	1	#NULL!	1	#NULL!	1	#NULL!
1	1	1	1	1	1	2	1	1	1	1	2	2	1	1	1	1	1	1	#NULL!	1	#NULL!	1	#NULL!
4	3	1	1	1	1	3	1	2	1	1	2	2	1	1	1	1	1	1	#NULL!	1	#NULL!	1	#NULL!
1	1	1	1	1	1	1	1	1	1	1	2	2	1	1	1	3	1	1	#NULL!	1	#NULL!	1	#NULL!
1	2	1	1	1	1	1	1	1	1	1	2	2	1	1	2	1	1	1	#NULL!	1	#NULL!	1	#NULL!
3	2	5	3	1	4	4	3	1	4	3	2	2	1	2	1	1	1	1	#NULL!	1	#NULL!	1	#NULL!
2	1	2	1	1	1	1	1	1	1	1	2	2	1	1	1	1	1	1	#NULL!	1	#NULL!	1	#NULL!
1	1	1	1	1	1	1	1	1	1	1	2	2	1	2	1	1	1	1	#NULL!	1	#NULL!	1	#NULL!
1	1	1	1	1	1	1	2	1	2	2	2	2	1	1	1	1	1	1	#NULL!	1	#NULL!	1	#NULL!
2	2	1	1	1	7	1	1	1	1	1	2	2	1	1	1	1	2	1	#NULL!	1	#NULL!	1	#NULL!
1	1	1	1	1	1	1	1	1	1	1	2	2	1	1	1	1	1	1	#NULL!	1	#NULL!	1	#NULL!
2	1	1	1	1	1	1	1	1	1	1	2	2	1	1	1	1	1	1	#NULL!	1	#NULL!	1	#NULL!
1	1	1	1	1	1	1	1	1	1	1	2	2	1	1	1	1	1	1	#NULL!	1	#NULL!	1	#NULL!
1	1	1	1	1	1	1	2	1	2	1	2	2	1	1	1	1	1	1	#NULL!	1	#NULL!	1	#NULL!
6	1	4	2	1	2	2	2	2	2	3	2	2	1	1	1	1	1	1	#NULL!	1	#NULL!	1	#NULL!
1	1	1	1	1	1	1	1	2	1	1	2	2	1	1	1	1	1	1	#NULL!	1	#NULL!	1	#NULL!
2	1	1	1	1	1	1	1	1	1	1	2	2	1	1	1	1	1	1	#NULL!	1	#NULL!	1	#NULL!
2	2	1	1	1	1	4	2	2	2	1	2	2	1	1	1	1	1	1	#NULL!	1	#NULL!	1	#NULL!
2	1	2	1	1	1	1	2	2	2	2	2	2	1	2	1	1	1	1	#NULL!	1	#NULL!	1	#NULL!
4	1	4	1	1	1	1	2	1	2	2	2	2	3	2	4	2	2	1	#NULL!	1	#NULL!	1	#NULL!
4	3	4	4	1	1	1	1	1	1	2	2	2	1	1	1	1	1	1	#NULL!	1	#NULL!	1	#NULL!
5	1	5	1	1	1	1	1	1	1	1	2	2	1	1	1	1	1	1	#NULL!	1	#NULL!	1	#NULL!
4	1	1	2	1	2	1	1	3	1	1	2	2	1	1	2	2	1	1	#NULL!	1	#NULL!	1	#NULL!
2	1	2	2	1	1	2	3	1	3	3	2	2	1	1	1	1	1	1	#NULL!	1	#NULL!	1	#NULL!
1	1	1	1	1	1	1	1	1	1	1	2	2	1	2	1	1	1	1	#NULL!	1	#NULL!	1	#NULL!
5	8	5	1	1	1	1	1	2	1	3	2	2	1	1	1	1	1	1	#NULL!	1	#NULL!	1	#NULL!
1	1	1	1	1	1	1	1	2	1	1	2	2	1	1	1	1	1	1	#NULL!	1	#NULL!	1	#NULL!
1	1	1	1	1	1	1	1	1	1	1	2	2	1	1	1	1	1	1	#NULL!	1	#NULL!	1	#NULL!
1	1	1	1	1	1	1	1	1	1	1	2	2	1	2	1	1	1	1	#NULL!	1	#NULL!	1	#NULL!
1	1	1	1	1	1	2	1	1	1	1	2	2	1	1	1	1	1	1	#NULL!	1	#NULL!	1	#NULL!
8	8	8	8	8	8	8	8	8	8	8	2	2	1	1	1	1	1	1	#NULL!	1	#NULL!	1	#NULL!
3	2	2	5	1	1	1	1	1	2	1	2	2	1	1	1	1	1	1	#NULL!	1	#NULL!	1	#NULL!
4	1	1	1	1	1	2	2	2	1	1	2	2	1	1	2	1	1	1	#NULL!	1	#NULL!	2	#NULL!
1	1	1	1	1	1	1	1	1	1	1	2	2	1	1	1	1	1	1	#NULL!	1	#NULL!	1	#NULL!
1	1	1	1	1	1	1	1	1	1	1	2	2	1	1	1	1	1	1	#NULL!	1	#NULL!	1	#NULL!
2	2	1	1	1	1	2	1	4	1	1	2	2	1	1	1	1	1	1	#NULL!	1	#NULL!	1	#NULL!
1	1	2	1	1	1	1	1	1	1	1	2	2	1	1	1	1	1	1	#NULL!	1	#NULL!	2	#NULL!
2	2	3	8	1	1	5	4	1	1	1	2	2	1	1	1	1	1	1	#NULL!	1	1	1	#NULL!
2	1	2	2	1	1	1	2	1	1	1	2	2	1	1	1	1	1	1	#NULL!	1	#NULL!	1	#NULL!
1	1	1	1	1	1	1	1	2	1	1	2	2	1	1	1	1	1	1	#NULL!	1	#NULL!	1	#NULL!
1	1	1	1	1	1	1	1	1	1	1	2	2	1	1	1	1	1	1	#NULL!	1	#NULL!	1	#NULL!
2	6	1	1	1	1	1	1	2	2	1	2	2	1	1	1	1	1	1	#NULL!	1	#NULL!	2	#NULL!
2	1	2	1	1	1	1	1	5	2	1	2	2	1	1	1	1	1	1	#NULL!	1	#NULL!	1	#NULL!
4	4	1	2	1	1	1	1	2	1	1	2	2	1	2	1	1	1	1	#NULL!	1	#NULL!	1	#NULL!
4	2	3	4	1	1	2	1	1	2	1	2	2	1	1	1	1	1	1	#NULL!	1	#NULL!	1	#NULL!
4	1	2	2	1	1	1	1	1	1	1	2	2	1	1	1	1	1	1	#NULL!	1	#NULL!	1	#NULL!
5	4	4	8	1	1	2	1	2	3	1	2	2	1	1	2	1	1	1	#NULL!	1	#NULL!	2	#NULL!
1	1	1	1	1	1	2	1	1	1	1	2	2	1	2	1	1	1	1	#NULL!	1	#NULL!	2	#NULL!
1	1	1	1	1	1	2	1	1	1	1	2	2	1	1	1	1	1	1	#NULL!	1	#NULL!	1	#NULL!
1	1	1	1	1	1	2	1	1	1	1	2	2	3	2	4	4	2	2	#NULL!	1	#NULL!	2	#NULL!
1	1	1	1	1	1	1	1	1	1	1	2	2	1	1	1	1	1	1	#NULL!	1	#NULL!	1	#NULL!
1	1	1	1	1	1	1	1	1	1	1	2	2	1	2	1	1	1	1	#NULL!	1	#NULL!	1	#NULL!
1	1	2	1	1	1	1	1	1	2	1	2	2	1	1	1	1	1	1	#NULL!	1	#NULL!	1	#NULL!
1	1	1	1	1	1	1	1	1	1	1	2	2	1	1	3	4	1	1	#NULL!	1	#NULL!	1	#NULL!
1	1	1	1	1	1	1	1	7	1	1	2	2	1	1	1	1	1	1	#NULL!	1	#NULL!	1	#NULL!
1	8	1	1	1	1	1	1	1	1	1	2	2	1	1	1	1	1	1	#NULL!	1	#NULL!	1	#NULL!
3	2	3	2	1	1	2	1	3	1	1	2	2	1	1	1	1	1	1	#NULL!	1	#NULL!	1	#NULL!
1	1	1	1	1	1	2	1	5	3	8	2	2	1	1	2	1	2	1	#NULL!	1	#NULL!	1	#NULL!
4	2	4	2	1	1	2	2	4	2	2	2	2	1	2	1	1	1	1	#NULL!	1	#NULL!	2	#NULL!
2	1	1	1	1	1	1	1	4	1	1	2	2	1	1	1	1	1	1	#NULL!	1	#NULL!	1	#NULL!
6	1	6	1	1	1	1	1	2	1	3	2	2	1	1	1	1	1	1	#NULL!	1	#NULL!	1	#NULL!
1	1	1	1	1	1	2	1	2	1	1	2	2	1	1	1	1	1	1	#NULL!	1	#NULL!	1	#NULL!
2	8	2	2	1	1	2	1	2	1	1	2	2	1	1	2	1	1	1	#NULL!	1	#NULL!	1	#NULL!
4	8	4	2	1	3	1	1	2	1	1	2	2	1	2	1	1	1	1	#NULL!	1	#NULL!	1	#NULL!
5	8	5	5	1	1	2	1	1	1	1	2	2	1	1	2	1	1	1	#NULL!	1	#NULL!	1	#NULL!
1	1	1	1	1	1	2	2	1	1	1	2	2	1	1	1	1	1	1	#NULL!	1	#NULL!	1	#NULL!
1	8	1	1	1	1	1	1	1	1	3	2	2	1	1	1	1	1	1	#NULL!	1	#NULL!	1	#NULL!
1	1	1	1	1	1	1	1	1	1	1	2	2	1	1	1	1	1	1	#NULL!	1	#NULL!	1	#NULL!
1	1	1	1	1	1	1	1	1	1	1	2	2	1	1	1	1	1	1	#NULL!	1	#NULL!	1	#NULL!
4	1	2	1	1	1	1	1	2	1	1	2	2	1	1	1	1	1	1	#NULL!	1	#NULL!	1	#NULL!
1	1	1	1	1	1	1	1	1	1	1	2	2	1	1	1	1	1	1	#NULL!	1	#NULL!	1	#NULL!
1	1	1	1	1	1	1	1	1	1	1	2	2	1	1	1	1	1	1	#NULL!	1	#NULL!	1	#NULL!
1	1	1	1	1	1	1	1	1	2	1	2	2	1	1	1	1	1	1	#NULL!	1	#NULL!	1	#NULL!
2	1	2	1	1	1	1	2	3	2	1	2	2	1	1	1	1	1	1	#NULL!	1	#NULL!	1	#NULL!
1	1	1	1	1	1	1	1	1	1	1	2	2	1	1	1	1	1	1	#NULL!	1	#NULL!	1	#NULL!
2	1	2	2	1	1	2	2	1	1	1	2	2	1	1	1	1	1	1	#NULL!	1	#NULL!	1	#NULL!
1	1	1	1	1	1	1	2	1	1	2	2	2	1	1	1	1	1	1	#NULL!	1	#NULL!	1	#NULL!
3	8	3	8	1	2	2	1	4	2	2	2	2	1	1	1	1	1	1	#NULL!	1	#NULL!	1	#NULL!
3	8	5	8	1	2	2	2	2	3	2	2	2	1	1	1	1	1	1	#NULL!	1	#NULL!	1	#NULL!
1	1	1	1	1	1	2	1	1	1	1	2	2	1	1	1	1	1	1	#NULL!	1	#NULL!	1	#NULL!
2	2	1	1	1	1	2	2	2	1	1	2	2	1	1	1	1	1	1	#NULL!	1	#NULL!	1	#NULL!
2	1	1	1	1	1	2	1	1	1	2	1	2	1	1	1	1	1	1	#NULL!	1	#NULL!	1	#NULL!
2	1	1	1	1	2	1	2	1	1	2	1	2	1	2	2	3	2	2	#NULL!	1	#NULL!	1	#NULL!
1	1	1	1	1	1	1	1	4	1	1	1	2	1	1	1	1	1	1	#NULL!	1	#NULL!	2	#NULL!
2	1	1	1	1	1	1	4	1	1	5	1	1	#NULL!	3	1	1	1	1	#NULL!	1	#NULL!	1	#NULL!
2	8	1	8	1	1	2	2	1	3	1	1	1	3	3	4	4	4	4	#NULL!	1	#NULL!	1	#NULL!
1	1	1	1	1	1	1	1	1	1	2	2	1	1	1	1	1	1	1	#NULL!	1	#NULL!	2	#NULL!
2	1	1	1	1	1	2	1	1	1	1	2	1	1	1	1	1	2	1	#NULL!	1	#NULL!	1	#NULL!
1	1	1	1	1	1	3	2	1	1	1	1	1	1	1	2	1	1	3	#NULL!	1	#NULL!	1	#NULL!
1	1	1	1	1	1	2	1	1	1	1	2	1	2	2	2	2	3	1	#NULL!	1	#NULL!	2	#NULL!
2	1	1	1	1	2	1	1	1	2	1	1	2	1	#NULL!	1	1	2	1	#NULL!	1	#NULL!	1	#NULL!
2	1	1	1	1	1	2	2	2	1	2	1	1	3	3	3	2	1	1	#NULL!	1	#NULL!	3	#NULL!
3	1	1	1	1	1	1	1	1	1	1	1	1	3	2	1	1	1	1	#NULL!	1	#NULL!	2	#NULL!
2	1	1	1	1	1	1	5	1	1	1	2	1	1	1	1	1	1	1	#NULL!	1	#NULL!	1	#NULL!
1	1	1	1	1	1	2	1	1	1	1	1	2	2	2	1	1	1	1	#NULL!	1	#NULL!	1	#NULL!
2	1	2	2	1	1	1	1	2	1	1	2	1	1	1	1	3	2	1	#NULL!	1	#NULL!	2	#NULL!
3	1	2	1	1	1	1	2	3	2	1	1	2	1	2	3	2	2	1	#NULL!	1	#NULL!	1	#NULL!
1	1	1	1	1	1	2	1	1	1	1	1	2	2	2	1	1	1	1	#NULL!	1	#NULL!	1	#NULL!
1	1	1	1	1	1	1	1	1	1	1	1	1	4	2	2	2	2	1	#NULL!	1	#NULL!	1	#NULL!
2	1	2	1	1	1	2	1	1	1	2	1	1	3	2	3	3	3	3	#NULL!	1	#NULL!	2	#NULL!
2	1	1	1	1	1	1	4	2	1	1	1	1	3	2	1	3	2	1	#NULL!	1	#NULL!	2	#NULL!
2	1	1	1	1	1	2	6	1	3	3	1	1	3	2	4	3	4	3	#NULL!	1	#NULL!	1	#NULL!
1	1	1	1	1	1	1	3	1	2	1	2	1	1	1	2	3	3	2	#NULL!	1	#NULL!	2	#NULL!
2	1	1	1	1	1	2	2	2	1	2	1	2	1	1	1	1	1	1	#NULL!	1	#NULL!	1	#NULL!
2	1	1	1	1	1	1	1	1	1	1	2	1	2	2	3	2	2	2	#NULL!	1	#NULL!	2	#NULL!
2	1	1	1	1	1	2	1	1	1	1	1	1	1	1	3	4	4	3	#NULL!	1	#NULL!	4	#NULL!
1	1	1	1	1	1	2	1	1	1	1	1	1	3	2	3	4	3	3	#NULL!	1	#NULL!	1	#NULL!
1	1	1	1	1	1	1	2	1	2	2	1	2	1	1	1	1	1	1	#NULL!	1	#NULL!	2	#NULL!
1	1	1	1	1	1	1	1	1	1	1	2	1	4	1	3	1	3	1	#NULL!	1	#NULL!	1	#NULL!
1	1	1	1	1	1	1	2	1	1	3	2	1	1	1	1	2	3	2	#NULL!	1	#NULL!	2	#NULL!
1	1	1	1	1	1	2	1	1	2	1	2	1	3	2	1	1	1	1	#NULL!	1	#NULL!	1	#NULL!
2	1	1	1	1	1	1	1	1	1	1	1	1	2	2	2	1	2	2	#NULL!	1	#NULL!	2	#NULL!
1	1	1	1	1	1	2	5	1	3	1	2	1	2	1	4	1	1	1	#NULL!	1	#NULL!	2	#NULL!
1	1	1	1	1	1	1	1	1	1	1	2	1	1	1	1	1	1	1	#NULL!	1	#NULL!	1	#NULL!
1	1	1	1	1	1	1	2	1	1	2	1	2	2	2	1	2	2	2	#NULL!	1	#NULL!	2	#NULL!
1	1	1	1	1	1	1	1	1	1	2	1	2	1	1	1	1	1	1	#NULL!	1	#NULL!	1	#NULL!
1	1	1	1	1	1	1	2	1	1	1	1	1	1	#NULL!	1	1	1	1	#NULL!	1	#NULL!	1	#NULL!
1	1	1	1	1	1	2	6	2	3	2	1	1	#NULL!	#NULL!	3	3	1	2	#NULL!	1	#NULL!	2	#NULL!
7	4	5	2	1	1	4	2	5	3	5	1	1	3	2	3	2	2	1	#NULL!	1	#NULL!	1	#NULL!
2	1	1	1	1	1	1	1	1	1	1	2	1	1	1	1	1	1	1	#NULL!	1	#NULL!	2	#NULL!
1	1	1	1	1	1	1	1	1	1	1	1	2	1	1	1	1	1	1	#NULL!	1	#NULL!	1	#NULL!
4	4	4	2	1	2	3	3	2	8	2	2	1	2	2	2	2	2	2	#NULL!	1	#NULL!	1	#NULL!
3	5	2	1	1	2	1	3	1	1	1	1	2	1	2	1	1	1	1	#NULL!	1	#NULL!	1	#NULL!
1	1	1	1	1	1	1	1	1	1	1	1	1	1	1	2	2	2	1	#NULL!	1	#NULL!	3	#NULL!
5	6	4	4	3	8	7	5	1	5	3	1	1	4	3	1	2	3	4	#NULL!	1	#NULL!	4	#NULL!
6	1	7	1	1	1	2	2	7	2	1	1	2	3	3	2	2	2	2	#NULL!	1	#NULL!	2	#NULL!
6	1	1	1	1	1	1	7	1	1	1	1	2	1	1	4	2	2	1	#NULL!	1	#NULL!	1	#NULL!
1	1	1	1	1	1	1	1	1	1	1	1	2	1	1	2	4	2	1	#NULL!	1	#NULL!	2	#NULL!
2	1	1	1	1	1	1	1	1	1	1	2	1	2	2	2	2	1	1	#NULL!	1	#NULL!	1	#NULL!
1	1	1	1	1	1	1	1	1	1	1	2	1	1	1	1	1	1	1	#NULL!	1	#NULL!	2	#NULL!
1	2	1	2	1	1	3	1	1	1	1	1	2	1	1	1	2	1	1	#NULL!	1	#NULL!	1	#NULL!
2	1	1	1	1	1	1	1	1	1	2	2	1	1	1	1	2	1	1	#NULL!	1	#NULL!	1	#NULL!
2	4	1	1	1	1	3	1	1	7	1	1	1	2	3	4	4	3	4	#NULL!	1	#NULL!	1	#NULL!
1	1	1	1	1	1	2	2	1	2	1	2	1	1	1	2	2	3	1	#NULL!	1	#NULL!	1	#NULL!
1	1	1	1	1	1	1	2	1	1	1	2	1	3	2	1	2	1	1	#NULL!	1	#NULL!	2	#NULL!
1	1	1	7	1	1	1	1	4	1	1	1	1	1	1	2	1	1	1	#NULL!	1	#NULL!	1	#NULL!
8	8	8	8	8	8	8	8	8	8	8	1	1	4	1	2	1	1	1	#NULL!	1	#NULL!	1	#NULL!
1	1	1	1	1	1	2	2	1	2	1	1	1	1	1	4	3	4	3	#NULL!	1	#NULL!	3	#NULL!
5	1	1	1	1	1	1	1	1	1	2	1	1	1	1	4	2	4	1	#NULL!	1	#NULL!	1	#NULL!
2	8	2	4	1	1	1	1	1	1	1	1	2	1	1	4	4	3	2	#NULL!	1	#NULL!	2	#NULL!
8	8	8	8	8	8	8	8	8	8	8	1	1	4	3	1	1	1	1	#NULL!	1	#NULL!	1	#NULL!
2	7	1	1	1	1	1	2	2	2	2	1	1	2	3	3	3	3	3	#NULL!	1	#NULL!	4	#NULL!
5	1	3	5	1	1	2	3	2	5	4	1	2	1	1	2	1	1	1	#NULL!	1	#NULL!	1	#NULL!
2	1	1	1	1	1	1	1	1	1	1	1	1	1	1	3	1	1	1	#NULL!	1	#NULL!	2	#NULL!
1	3	1	1	1	1	1	2	1	2	3	2	1	2	2	1	1	1	1	#NULL!	1	#NULL!	2	#NULL!
3	1	1	1	1	1	3	1	1	1	1	1	1	1	1	3	2	4	1	#NULL!	1	#NULL!	1	#NULL!
1	1	1	1	1	1	1	1	2	1	1	1	1	2	2	4	2	2	3	#NULL!	1	#NULL!	2	#NULL!
1	2	2	1	1	1	6	2	2	2	1	1	2	1	1	3	2	2	1	#NULL!	1	#NULL!	4	#NULL!
3	1	1	1	1	1	2	2	2	1	6	1	1	1	1	2	3	1	1	#NULL!	1	#NULL!	4	#NULL!
4	1	1	4	1	2	2	3	3	5	2	1	1	2	2	2	1	2	2	#NULL!	1	#NULL!	1	#NULL!
2	1	1	1	1	2	1	2	2	2	2	1	1	1	1	3	1	3	1	#NULL!	1	#NULL!	2	#NULL!
2	1	1	1	1	1	1	2	2	1	1	1	1	3	1	3	3	3	3	#NULL!	1	#NULL!	1	#NULL!
2	6	1	8	1	1	1	1	5	1	2	1	1	1	1	1	1	2	1	#NULL!	1	#NULL!	1	#NULL!
2	6	4	5	6	6	5	6	5	6	5	1	1	4	3	4	4	4	4	#NULL!	1	#NULL!	4	#NULL!
1	1	1	1	1	1	1	1	1	1	1	1	1	3	2	2	1	1	1	#NULL!	1	#NULL!	2	#NULL!
1	1	1	1	1	1	1	1	2	2	1	1	2	1	1	2	2	2	2	#NULL!	1	#NULL!	2	#NULL!
6	8	8	8	1	8	2	6	8	8	8	1	1	4	3	4	4	4	4	#NULL!	1	#NULL!	2	#NULL!
2	2	2	2	1	1	2	1	2	1	2	1	1	1	1	2	2	2	2	#NULL!	1	#NULL!	1	#NULL!
2	1	1	1	1	7	1	2	1	4	1	1	1	1	1	1	1	1	1	#NULL!	1	#NULL!	1	#NULL!
8	8	8	8	8	8	8	8	8	8	8	1	1	4	3	4	4	4	4	#NULL!	1	#NULL!	4	#NULL!
2	1	1	1	1	1	2	2	2	1	1	2	1	1	1	4	3	1	1	#NULL!	1	#NULL!	3	#NULL!
7	1	2	8	1	1	1	2	1	2	2	2	1	1	1	1	1	1	1	#NULL!	1	#NULL!	1	#NULL!
1	1	1	1	1	1	1	1	1	1	1	2	1	1	1	1	2	2	1	#NULL!	1	#NULL!	3	#NULL!
1	1	1	1	1	1	1	1	1	1	1	1	1	3	2	1	1	1	1	#NULL!	1	#NULL!	2	#NULL!
1	1	1	7	1	1	1	7	1	1	1	1	2	1	1	1	1	1	1	#NULL!	1	#NULL!	4	#NULL!
2	1	4	1	1	1	2	2	3	1	2	1	2	1	1	1	2	1	1	#NULL!	1	#NULL!	2	#NULL!
3	2	3	1	1	2	1	1	2	1	1	1	2	1	1	1	1	2	1	#NULL!	1	#NULL!	1	#NULL!
8	8	8	8	8	8	1	1	1	3	1	1	1	3	1	1	1	1	2	#NULL!	1	#NULL!	1	#NULL!
8	1	6	6	4	2	1	4	6	1	5	2	1	1	1	2	1	1	1	#NULL!	1	#NULL!	1	#NULL!
5	#NULL!	5	7	2	2	1	3	4	1	3	2	1	1	3	1	1	1	1	#NULL!	1	#NULL!	1	#NULL!
6	1	2	1	1	1	1	6	3	3	3	1	1	2	2	3	1	2	1	#NULL!	1	#NULL!	1	#NULL!
2	7	2	3	1	1	2	2	2	2	2	1	2	2	1	3	2	3	3	#NULL!	1	#NULL!	1	#NULL!
3	2	2	2	1	1	2	2	2	2	2	2	1	1	1	2	1	1	1	#NULL!	1	#NULL!	2	#NULL!
7	1	3	2	1	1	2	1	2	1	2	1	2	2	2	1	1	1	1	#NULL!	1	#NULL!	1	#NULL!
1	2	2	1	1	2	8	1	1	1	1	2	1	1	1	1	2	1	1	#NULL!	1	#NULL!	2	#NULL!
1	1	1	1	1	1	1	1	6	1	1	1	2	1	1	2	4	1	4	#NULL!	1	#NULL!	1	#NULL!
1	2	3	4	6	5	5	4	8	7	6	1	2	2	2	3	2	3	2	#NULL!	1	#NULL!	2	#NULL!
7	8	7	7	8	8	1	8	8	8	8	1	1	4	3	4	4	4	4	#NULL!	1	#NULL!	2	#NULL!
1	1	1	1	1	1	1	1	1	1	1	2	1	1	2	4	4	1	1	#NULL!	1	#NULL!	2	#NULL!
2	2	1	1	1	1	1	1	4	1	1	2	1	1	1	2	1	2	1	#NULL!	1	#NULL!	1	#NULL!
1	1	1	1	1	1	1	1	1	1	1	1	2	1	1	1	2	1	1	#NULL!	1	#NULL!	1	#NULL!
8	7	6	1	8	8	4	8	6	8	8	1	2	4	3	4	4	4	4	#NULL!	1	#NULL!	2	#NULL!
1	1	1	1	1	1	1	1	1	1	1	2	1	1	3	1	2	1	2	#NULL!	1	#NULL!	2	#NULL!
1	1	1	1	1	1	1	1	1	1	1	2	1	2	2	1	1	1	1	#NULL!	1	#NULL!	1	#NULL!
6	8	6	8	1	1	2	1	2	2	1	2	1	3	3	4	2	2	1	#NULL!	1	#NULL!	1	#NULL!
8	8	8	8	8	8	8	8	8	8	8	1	1	4	3	4	4	4	4	#NULL!	1	#NULL!	1	#NULL!
7	7	7	7	1	7	4	6	4	3	6	1	1	3	3	4	4	4	4	#NULL!	1	#NULL!	4	#NULL!
7	7	7	7	7	7	7	7	7	7	7	1	1	4	3	4	4	4	4	#NULL!	1	#NULL!	2	#NULL!
2	1	1	1	1	1	1	1	1	1	1	1	2	3	2	4	1	2	2	#NULL!	1	#NULL!	1	#NULL!
8	1	8	1	1	1	2	8	1	2	1	#NULL!	2	1	2	1	2	1	2	1	1	#NULL!	1	#NULL!
1	1	1	1	1	1	1	1	1	1	1	2	2	1	1	1	1	1	1	1	#NULL!	#NULL!	1	#NULL!
1	1	1	1	1	1	1	2	1	1	1	2	2	1	1	1	1	1	1	1	#NULL!	#NULL!	1	#NULL!
1	1	1	1	1	1	1	2	1	1	1	2	2	1	1	1	1	1	1	1	1	#NULL!	2	#NULL!
3	6	3	6	1	1	2	1	2	3	1	2	2	1	1	2	1	1	1	1	#NULL!	#NULL!	1	#NULL!
8	8	8	8	8	8	8	8	8	8	8	2	2	1	1	1	1	1	1	1	1	1	1	#NULL!
3	2	1	6	1	2	1	1	1	1	1	2	2	1	1	1	1	1	1	1	#NULL!	#NULL!	1	#NULL!
5	1	4	1	1	1	1	1	2	1	1	2	2	1	1	1	1	1	1	1	#NULL!	#NULL!	2	#NULL!
1	2	1	1	1	1	1	2	1	2	2	2	2	1	2	2	2	2	2	1	1	#NULL!	1	#NULL!
1	1	1	1	1	1	7	7	1	7	7	2	2	1	1	1	1	1	1	1	#NULL!	#NULL!	4	#NULL!
1	1	1	1	1	1	1	1	1	1	1	2	2	2	2	1	1	1	1	1	#NULL!	#NULL!	3	#NULL!
1	1	1	1	1	1	1	1	1	1	1	2	2	1	1	1	1	1	1	1	1	#NULL!	1	#NULL!
2	1	1	1	1	1	1	1	2	1	1	2	2	1	1	1	1	1	1	1	#NULL!	#NULL!	1	#NULL!
7	8	7	8	3	2	1	4	2	3	1	2	2	1	1	1	1	1	1	1	1	#NULL!	1	#NULL!
2	1	1	1	1	1	1	1	2	1	1	2	2	1	1	1	1	1	1	1	#NULL!	#NULL!	1	#NULL!
1	1	1	1	1	1	1	1	2	1	1	2	2	1	1	1	1	1	1	1	#NULL!	#NULL!	1	#NULL!
1	1	1	1	1	1	1	1	1	1	1	2	2	1	1	1	1	1	1	1	1	#NULL!	3	#NULL!
1	1	1	1	1	1	1	1	1	1	1	2	2	1	1	1	1	1	1	1	#NULL!	#NULL!	1	#NULL!
3	6	2	2	1	1	1	1	2	1	1	2	2	1	1	3	1	2	1	1	#NULL!	#NULL!	2	#NULL!
1	2	3	4	5	6	7	8	8	7	6	2	2	1	1	1	1	1	1	1	1	1	4	#NULL!
1	1	1	1	1	1	1	1	1	1	1	2	2	1	1	1	1	1	1	1	1	#NULL!	1	#NULL!
1	1	1	1	1	1	1	1	3	1	1	2	2	1	1	1	1	1	1	1	1	#NULL!	1	#NULL!
4	1	1	1	1	1	1	1	1	1	1	2	2	1	1	1	1	1	1	1	1	#NULL!	1	#NULL!
5	6	4	1	1	1	1	1	1	1	1	2	2	1	1	1	1	1	1	1	#NULL!	#NULL!	1	#NULL!
1	1	1	1	1	1	1	1	1	1	1	2	2	1	1	1	1	1	1	1	#NULL!	#NULL!	1	#NULL!
1	1	1	1	1	1	1	1	2	1	1	2	2	1	1	1	1	1	1	1	1	#NULL!	1	#NULL!
1	1	1	1	1	1	1	1	2	1	1	2	2	1	1	1	1	1	1	1	1	#NULL!	1	#NULL!
8	1	4	2	1	1	1	1	1	1	1	2	2	1	1	1	1	1	1	1	1	1	1	#NULL!
1	1	1	1	1	1	1	1	1	1	1	2	2	1	1	1	1	1	1	1	#NULL!	#NULL!	4	#NULL!
1	1	1	1	1	1	1	1	1	1	1	2	2	1	1	1	1	1	1	1	1	#NULL!	1	#NULL!
1	1	1	1	1	1	1	1	1	1	1	2	2	1	2	3	1	2	1	1	#NULL!	#NULL!	4	#NULL!
4	1	3	1	1	1	1	1	1	1	2	2	2	4	2	3	3	2	4	1	1	#NULL!	4	#NULL!
1	1	1	1	1	1	1	1	1	1	1	2	2	1	1	1	1	1	1	1	#NULL!	#NULL!	2	#NULL!
1	1	1	1	1	1	#NULL!	1	1	1	1	2	2	3	2	1	1	1	1	1	#NULL!	#NULL!	2	#NULL!
2	1	1	2	1	1	1	1	4	1	1	2	2	1	2	1	1	1	1	1	#NULL!	#NULL!	1	#NULL!
1	1	1	1	1	1	1	1	1	1	1	2	2	1	1	2	1	1	1	1	#NULL!	#NULL!	1	#NULL!
3	2	3	1	1	1	1	1	1	1	1	2	2	2	2	1	1	1	1	1	#NULL!	#NULL!	2	#NULL!
6	8	6	1	1	2	2	1	2	1	2	2	2	1	1	1	2	1	1	1	#NULL!	#NULL!	1	#NULL!
2	1	2	1	1	1	2	1	1	1	1	1	2	4	3	3	4	2	1	1	#NULL!	#NULL!	2	#NULL!
2	2	1	1	1	1	2	2	1	2	2	1	2	3	2	2	2	2	1	1	#NULL!	#NULL!	1	#NULL!
4	4	2	1	1	2	2	4	3	3	4	1	1	2	2	3	3	3	2	1	#NULL!	#NULL!	1	#NULL!
3	1	2	2	1	2	2	1	1	1	1	1	2	1	1	3	2	3	1	1	1	#NULL!	4	#NULL!
1	1	1	1	1	2	1	1	1	1	1	1	1	2	3	1	2	1	2	1	1	#NULL!	1	#NULL!
4	2	3	5	1	3	5	2	3	2	5	1	2	3	1	1	2	4	3	1	#NULL!	#NULL!	2	#NULL!
1	1	1	1	1	1	1	1	1	8	8	1	1	4	3	4	4	4	4	1	1	1	4	#NULL!
4	8	6	4	1	3	2	8	6	5	8	1	2	2	3	3	4	3	3	1	1	1	4	#NULL!
1	6	1	4	1	1	1	1	2	2	1	1	1	2	2	1	1	1	1	1	1	#NULL!	3	#NULL!
6	7	5	6	3	2	1	1	3	1	1	1	1	3	2	4	4	4	4	1	#NULL!	#NULL!	4	#NULL!
1	1	1	1	1	1	1	1	2	1	2	1	2	1	1	1	1	1	1	1	1	#NULL!	2	#NULL!
8	8	8	8	8	8	8	8	8	8	8	1	1	4	3	4	4	4	4	1	1	1	4	#NULL!
1	1	1	1	1	1	1	1	1	1	1	1	2	1	1	1	1	1	1	1	#NULL!	#NULL!	1	#NULL!
8	8	8	8	8	8	8	8	8	8	8	1	1	4	3	4	4	4	4	1	1	1	1	#NULL!
8	8	8	8	8	8	8	8	8	8	8	1	1	1	3	4	3	2	1	1	1	1	1	#NULL!
1	1	1	1	1	1	1	1	1	1	1	2	1	4	2	1	1	1	1	1	1	1	3	#NULL!
4	4	4	4	5	5	6	5	4	4	5	1	2	1	2	1	2	1	4	1	#NULL!	#NULL!	2	#NULL!
7	7	7	7	7	7	7	7	7	7	7	1	1	4	3	4	4	4	4	1	#NULL!	#NULL!	4	#NULL!
7	7	7	7	2	6	7	8	7	7	7	1	1	4	3	4	4	4	4	1	#NULL!	#NULL!	4	#NULL!
1	4	7	6	6	4	8	5	2	3	4	2	1	3	3	2	3	1	4	1	#NULL!	#NULL!	1	#NULL!
3	1	1	1	1	1	1	1	2	1	1	1	2	1	2	2	3	1	1	1	1	#NULL!	2	#NULL!
8	8	8	8	8	8	8	8	8	8	8	1	1	4	3	4	4	4	4	1	#NULL!	#NULL!	4	#NULL!
3	4	3	4	3	4	4	3	4	3	4	2	1	1	2	2	2	1	2	1	#NULL!	#NULL!	1	#NULL!
1	1	1	1	1	1	1	1	1	1	1	2	1	2	1	1	1	1	1	1	#NULL!	#NULL!	1	#NULL!
1	1	1	1	1	1	1	1	1	1	1	2	#NULL!	1	1	1	1	1	1	1	#NULL!	#NULL!	#NULL!	1
1	2	1	1	1	1	2	1	1	2	1	2	#NULL!	1	1	2	3	1	1	1	#NULL!	#NULL!	#NULL!	1
1	1	1	1	1	1	1	1	1	1	1	2	#NULL!	#NULL!	1	1	1	1	1	1	#NULL!	#NULL!	#NULL!	1
1	1	1	1	1	1	1	1	1	1	1	2	#NULL!	1	1	1	1	1	1	1	#NULL!	#NULL!	#NULL!	1
1	1	1	1	1	1	1	1	1	1	1	2	#NULL!	1	1	1	1	1	1	1	#NULL!	#NULL!	#NULL!	1
2	1	2	1	1	1	1	2	2	3	3	2	#NULL!	1	2	1	1	1	1	1	#NULL!	#NULL!	#NULL!	1
1	1	1	1	1	1	1	1	1	1	2	2	#NULL!	1	1	1	1	1	1	1	#NULL!	#NULL!	#NULL!	1
2	1	1	1	1	1	1	1	1	1	1	#NULL!	2	1	1	1	1	1	1	1	#NULL!	#NULL!	#NULL!	1
1	1	1	1	1	1	1	2	1	1	1	2	2	1	1	1	2	1	1	1	#NULL!	#NULL!	#NULL!	1
1	1	1	1	1	1	1	3	1	1	1	2	2	1	1	1	1	1	1	1	#NULL!	#NULL!	#NULL!	2
1	1	1	1	1	1	1	1	2	1	1	2	2	1	1	1	1	1	1	1	#NULL!	#NULL!	#NULL!	1
1	1	1	1	1	1	1	1	1	1	1	2	2	1	1	1	1	1	1	1	#NULL!	#NULL!	#NULL!	1
1	1	1	1	1	1	1	2	1	2	2	2	2	1	1	1	1	1	1	1	#NULL!	#NULL!	#NULL!	1
1	1	1	1	1	1	1	1	1	1	2	2	2	1	1	1	1	1	1	1	#NULL!	#NULL!	#NULL!	1
1	1	1	1	1	1	1	1	1	1	1	2	2	1	1	1	1	1	1	1	#NULL!	#NULL!	#NULL!	1
1	1	1	1	1	1	1	1	1	1	1	2	2	1	2	1	1	1	1	1	#NULL!	#NULL!	#NULL!	1
1	1	1	1	1	1	1	1	1	1	1	2	2	1	2	1	1	1	1	1	#NULL!	#NULL!	#NULL!	1
1	1	1	1	1	1	2	1	1	1	1	2	2	1	1	1	1	1	1	1	#NULL!	#NULL!	#NULL!	1
1	1	1	1	1	1	2	1	1	1	1	2	2	1	1	1	1	1	1	1	#NULL!	#NULL!	#NULL!	1
1	1	1	1	1	1	1	2	1	1	1	2	2	1	1	2	1	1	1	1	#NULL!	#NULL!	#NULL!	1
1	1	1	1	1	1	2	1	1	1	1	2	2	1	1	1	3	1	1	1	#NULL!	#NULL!	#NULL!	2
1	1	1	1	1	1	1	3	1	1	1	2	2	1	1	1	1	1	1	1	#NULL!	#NULL!	#NULL!	1
1	1	1	1	1	1	1	1	1	1	1	2	2	1	1	1	1	1	1	1	#NULL!	#NULL!	#NULL!	2
2	1	1	1	1	1	1	1	1	1	1	2	2	1	1	1	1	1	1	1	#NULL!	#NULL!	#NULL!	1
1	1	1	1	1	1	1	1	1	1	1	2	2	1	1	1	1	1	1	1	#NULL!	#NULL!	#NULL!	1
2	1	1	1	1	1	1	1	1	2	1	2	2	1	1	1	1	1	1	1	#NULL!	#NULL!	#NULL!	1
1	1	1	1	1	1	1	1	1	1	1	2	2	1	2	1	1	1	1	1	#NULL!	#NULL!	#NULL!	1
1	1	1	1	1	1	1	2	1	1	2	2	2	1	1	1	1	1	1	1	#NULL!	#NULL!	#NULL!	1
1	1	1	1	1	1	1	1	1	1	1	2	2	1	1	1	1	1	1	1	#NULL!	#NULL!	#NULL!	1
1	1	1	1	1	1	1	1	1	1	1	2	2	1	1	1	1	1	1	1	#NULL!	#NULL!	#NULL!	1
1	1	1	1	1	1	1	1	1	1	1	2	2	1	1	1	1	1	1	1	#NULL!	#NULL!	#NULL!	1
1	1	1	1	1	1	1	2	1	1	1	2	2	1	1	1	1	1	2	1	#NULL!	#NULL!	#NULL!	1
1	1	1	1	1	1	1	1	1	1	1	2	2	1	1	1	1	1	1	1	#NULL!	#NULL!	#NULL!	1
1	1	1	1	1	1	1	1	1	1	1	2	2	1	1	1	1	1	1	1	#NULL!	#NULL!	#NULL!	1
1	1	1	1	1	1	1	1	1	1	1	2	2	1	2	1	1	1	1	1	#NULL!	#NULL!	#NULL!	1
1	1	1	1	1	1	2	2	1	1	1	2	2	1	1	4	1	1	1	1	#NULL!	#NULL!	#NULL!	1
2	1	1	1	1	1	1	1	2	2	1	2	2	4	3	1	1	1	1	1	#NULL!	#NULL!	#NULL!	1
2	1	1	1	1	1	1	1	1	1	1	2	2	1	1	1	2	1	1	1	#NULL!	#NULL!	#NULL!	1
4	1	1	5	1	1	1	3	1	2	2	2	2	1	1	2	2	3	1	1	#NULL!	#NULL!	#NULL!	2
1	1	1	1	1	1	1	1	1	1	1	2	2	1	1	1	1	1	1	1	#NULL!	#NULL!	#NULL!	1
2	1	1	1	1	1	1	2	2	2	3	2	2	1	1	2	2	4	1	1	#NULL!	#NULL!	#NULL!	1
3	1	2	2	1	1	2	1	1	1	2	2	2	1	1	1	1	1	1	1	#NULL!	#NULL!	#NULL!	1
2	1	1	1	1	1	2	1	1	1	1	2	2	1	1	1	1	1	1	1	#NULL!	#NULL!	#NULL!	1
2	1	2	1	1	1	1	1	3	1	1	2	2	1	1	1	1	1	1	1	#NULL!	#NULL!	#NULL!	1
1	1	1	1	1	1	1	1	1	1	1	2	2	1	1	1	2	1	1	1	#NULL!	#NULL!	#NULL!	2
1	1	1	1	1	1	1	1	1	1	1	2	2	1	1	1	1	1	1	1	#NULL!	#NULL!	#NULL!	1
1	1	1	1	1	1	2	1	1	1	1	2	2	2	1	4	3	4	2	1	#NULL!	#NULL!	#NULL!	1
1	1	1	1	1	1	1	1	1	1	1	2	2	1	1	1	1	1	1	1	#NULL!	#NULL!	#NULL!	2
1	1	1	1	1	1	1	1	1	1	1	2	2	1	1	1	1	1	1	1	#NULL!	#NULL!	#NULL!	1
1	1	1	1	1	1	1	1	1	2	1	2	2	3	2	2	1	1	1	1	#NULL!	#NULL!	#NULL!	1
1	1	1	1	1	1	1	1	1	1	1	2	2	1	1	1	1	1	1	1	#NULL!	#NULL!	#NULL!	1
1	1	1	1	1	1	1	1	1	1	1	2	2	1	1	1	1	1	1	1	#NULL!	#NULL!	#NULL!	1
1	1	1	1	1	1	1	2	1	1	2	2	2	1	1	1	1	1	1	1	#NULL!	#NULL!	#NULL!	1
2	1	1	1	1	1	1	1	1	1	1	2	2	1	1	2	1	1	1	1	#NULL!	#NULL!	#NULL!	1
1	1	1	1	1	1	1	1	1	1	1	2	2	#NULL!	1	2	3	1	1	1	#NULL!	#NULL!	#NULL!	1
2	1	1	2	1	1	2	1	2	2	1	2	2	2	2	1	1	1	1	1	#NULL!	#NULL!	#NULL!	2
1	1	1	1	1	1	1	1	1	1	1	2	2	1	1	1	1	1	1	1	#NULL!	#NULL!	#NULL!	1
1	1	1	1	1	1	1	2	1	2	1	2	2	1	1	1	1	1	1	1	#NULL!	#NULL!	#NULL!	1
1	1	1	1	1	1	1	1	1	1	1	2	2	1	1	1	1	1	1	1	#NULL!	#NULL!	#NULL!	1
1	1	1	1	1	1	1	1	1	1	1	2	2	1	1	1	1	1	1	1	#NULL!	#NULL!	#NULL!	1
1	1	1	1	1	1	2	2	1	2	1	2	2	1	1	1	1	1	1	1	#NULL!	#NULL!	#NULL!	1
1	1	1	1	1	1	1	1	1	1	1	2	2	1	1	1	1	1	1	1	#NULL!	#NULL!	#NULL!	1
1	1	1	1	1	1	1	1	1	1	1	2	2	1	1	1	1	1	1	1	#NULL!	#NULL!	#NULL!	1
1	1	1	1	1	1	2	1	1	1	1	2	2	1	1	1	1	1	1	1	#NULL!	#NULL!	#NULL!	1
1	1	1	1	1	1	1	1	1	2	1	2	2	1	1	1	1	1	1	1	#NULL!	#NULL!	#NULL!	1
1	1	1	1	1	1	1	1	1	1	1	2	2	1	1	1	1	1	1	1	#NULL!	#NULL!	#NULL!	1
1	1	1	1	1	1	1	1	1	1	1	2	2	1	1	1	1	1	1	1	#NULL!	#NULL!	#NULL!	1
1	1	1	1	1	1	1	1	1	1	1	2	2	1	1	1	1	1	1	1	#NULL!	#NULL!	#NULL!	2
1	1	1	1	1	1	1	1	1	1	1	2	2	1	1	1	1	1	1	1	#NULL!	#NULL!	#NULL!	1
2	1	1	1	1	1	2	1	2	1	1	2	2	1	2	1	1	1	1	1	#NULL!	#NULL!	#NULL!	1
1	1	1	1	1	1	1	1	1	1	1	2	2	1	1	1	2	1	1	1	#NULL!	#NULL!	#NULL!	1
1	1	1	1	1	1	1	1	1	1	1	2	2	1	1	1	1	1	1	1	#NULL!	#NULL!	#NULL!	2
1	1	1	1	1	1	1	1	1	3	4	2	2	1	1	1	1	1	1	1	#NULL!	#NULL!	#NULL!	1
1	1	1	1	1	1	1	1	1	1	2	2	2	1	1	1	1	1	1	1	#NULL!	#NULL!	#NULL!	1
1	1	1	1	1	1	2	1	1	1	1	2	2	1	1	4	1	1	1	1	#NULL!	#NULL!	#NULL!	1
1	1	1	1	1	1	1	1	1	1	1	2	2	1	1	1	1	1	1	1	#NULL!	#NULL!	#NULL!	1
4	1	1	2	1	2	1	1	2	1	1	2	2	1	1	1	1	2	1	1	#NULL!	#NULL!	#NULL!	1
1	1	1	1	1	1	1	1	1	1	1	2	2	1	1	1	1	1	1	1	#NULL!	#NULL!	#NULL!	2
1	1	1	1	1	1	1	1	1	1	1	2	2	1	1	1	1	1	1	1	#NULL!	#NULL!	#NULL!	1
1	1	1	1	1	1	1	2	1	1	1	2	2	1	2	1	1	1	1	1	#NULL!	#NULL!	#NULL!	2
1	1	1	1	1	1	1	2	1	1	1	2	2	1	1	1	1	1	1	1	#NULL!	#NULL!	#NULL!	1
7	1	1	3	1	1	1	1	1	1	1	2	2	1	1	1	1	1	1	1	#NULL!	#NULL!	#NULL!	1
1	1	1	1	1	1	1	2	1	1	1	2	2	1	1	1	1	1	1	1	#NULL!	#NULL!	#NULL!	1
2	1	1	1	1	1	1	1	2	1	2	2	2	1	1	1	1	1	1	1	#NULL!	#NULL!	#NULL!	1
4	1	4	6	1	1	1	6	1	1	5	2	2	1	1	1	1	1	1	1	#NULL!	#NULL!	#NULL!	1
1	1	1	1	1	1	2	1	1	1	1	2	2	1	1	1	1	1	1	1	#NULL!	#NULL!	#NULL!	1
6	6	6	6	2	6	6	1	6	6	6	2	2	1	1	1	1	1	1	1	#NULL!	#NULL!	#NULL!	1
2	1	1	1	1	1	1	1	1	2	1	2	2	1	1	1	1	1	1	1	#NULL!	#NULL!	#NULL!	1
1	1	1	1	1	1	1	1	1	1	1	2	2	1	1	1	1	1	1	1	#NULL!	#NULL!	#NULL!	1
1	1	1	1	1	1	1	1	1	1	1	2	2	1	1	1	1	1	1	1	#NULL!	#NULL!	#NULL!	1
1	1	1	1	1	1	1	1	1	1	1	2	2	1	1	1	1	1	1	1	#NULL!	#NULL!	#NULL!	1
2	1	1	1	1	1	2	2	1	2	2	2	2	1	1	1	1	1	1	1	#NULL!	#NULL!	#NULL!	1
1	1	1	1	1	1	1	1	1	1	1	2	2	1	1	1	1	1	1	1	#NULL!	#NULL!	#NULL!	1
1	1	1	1	1	1	1	1	1	1	1	2	2	1	1	1	1	1	1	1	#NULL!	#NULL!	#NULL!	1
1	1	1	1	1	1	1	1	1	1	1	2	2	1	1	1	1	1	1	1	#NULL!	#NULL!	#NULL!	1
2	1	1	1	1	1	1	1	1	2	2	2	2	1	1	1	1	1	1	1	#NULL!	#NULL!	#NULL!	4
2	1	1	1	1	1	1	1	1	1	1	2	2	1	1	1	1	1	1	1	#NULL!	#NULL!	#NULL!	1
5	2	1	1	1	1	4	1	2	1	1	2	2	1	3	1	1	1	1	1	#NULL!	#NULL!	#NULL!	1
2	1	1	1	1	1	1	2	1	2	2	2	2	1	1	1	1	1	1	1	#NULL!	#NULL!	#NULL!	1
1	1	1	1	1	1	1	1	4	1	1	2	2	1	1	1	1	1	1	1	#NULL!	#NULL!	#NULL!	1
4	1	1	1	1	1	1	1	1	1	2	2	2	1	1	1	1	1	1	1	#NULL!	#NULL!	#NULL!	1
3	1	1	2	1	1	2	1	1	1	1	2	2	1	1	1	1	1	1	1	#NULL!	#NULL!	#NULL!	1
1	1	1	1	1	1	1	2	1	2	1	2	2	1	1	1	2	2	1	1	#NULL!	#NULL!	#NULL!	1
1	1	1	1	1	1	1	1	1	1	1	2	2	1	1	1	1	1	1	1	#NULL!	#NULL!	#NULL!	1
1	1	1	1	1	1	1	1	1	1	1	2	2	1	2	1	1	1	1	1	#NULL!	#NULL!	#NULL!	1
1	1	1	1	1	1	1	1	1	1	1	2	2	1	1	1	1	1	1	1	#NULL!	#NULL!	#NULL!	1
1	1	1	1	1	1	1	1	1	1	1	2	2	1	2	1	1	1	1	1	#NULL!	#NULL!	#NULL!	1
1	1	1	1	1	1	1	1	1	1	1	2	2	1	1	1	1	1	1	1	#NULL!	#NULL!	#NULL!	1
1	1	1	1	1	1	1	1	1	1	1	2	2	1	2	1	1	1	1	1	#NULL!	#NULL!	#NULL!	1
1	1	1	1	1	1	1	1	2	1	1	2	2	1	1	1	1	1	1	1	#NULL!	#NULL!	#NULL!	1
1	1	1	1	1	1	1	1	1	1	1	2	2	1	1	1	1	1	1	1	#NULL!	#NULL!	#NULL!	1
1	1	1	1	1	1	1	1	1	1	1	2	2	1	2	1	1	1	1	1	#NULL!	#NULL!	#NULL!	1
1	1	1	1	1	1	1	1	1	1	1	2	2	1	1	1	1	1	1	1	#NULL!	#NULL!	#NULL!	1
2	1	1	2	1	1	2	1	1	1	2	2	2	1	1	1	1	1	1	1	#NULL!	#NULL!	#NULL!	1
2	1	1	2	1	1	2	1	1	4	2	2	2	1	1	1	1	1	1	1	#NULL!	#NULL!	#NULL!	1
1	1	1	1	1	1	1	1	1	1	1	2	2	1	1	1	1	1	1	1	#NULL!	#NULL!	#NULL!	1
1	1	1	1	1	1	1	1	1	1	1	2	2	1	1	1	1	1	1	1	#NULL!	#NULL!	#NULL!	1
2	1	1	1	1	1	1	1	1	1	2	2	2	1	1	1	1	1	1	1	#NULL!	#NULL!	#NULL!	1
1	1	1	1	1	1	1	1	1	1	1	2	2	1	1	1	2	1	1	1	#NULL!	#NULL!	#NULL!	1
2	1	1	1	1	1	1	1	1	1	1	2	2	1	1	2	2	1	1	1	#NULL!	#NULL!	#NULL!	1
2	1	1	1	1	1	1	1	1	1	1	2	2	2	1	2	1	2	1	1	#NULL!	#NULL!	#NULL!	1
1	1	1	1	1	1	1	1	1	1	1	2	2	1	2	1	1	1	1	1	#NULL!	#NULL!	#NULL!	1
2	1	1	1	1	1	1	1	1	1	1	2	2	1	1	1	1	1	1	1	#NULL!	#NULL!	#NULL!	1
1	1	1	1	1	1	1	1	1	2	1	2	2	1	1	2	4	1	3	1	#NULL!	#NULL!	#NULL!	1
3	1	1	1	1	1	1	1	2	1	1	2	2	1	1	1	1	1	1	1	#NULL!	#NULL!	#NULL!	2
1	1	1	1	1	1	1	1	1	1	1	2	2	1	1	1	1	1	1	1	#NULL!	#NULL!	#NULL!	1
2	1	1	1	1	1	1	1	1	1	1	2	2	1	2	1	1	1	1	1	#NULL!	#NULL!	#NULL!	1
1	1	1	1	1	1	1	1	1	1	1	2	2	1	1	1	1	1	1	1	#NULL!	#NULL!	#NULL!	1
3	1	1	1	1	1	1	2	4	1	2	2	2	1	1	2	3	1	1	1	#NULL!	#NULL!	#NULL!	2
1	1	1	1	1	1	1	2	1	1	1	2	2	1	1	2	2	1	1	1	#NULL!	#NULL!	#NULL!	3
1	1	1	1	1	1	1	1	1	1	1	2	2	1	1	1	1	1	1	1	#NULL!	#NULL!	#NULL!	1
1	1	1	1	1	1	1	2	1	1	1	2	2	1	1	1	1	1	1	1	#NULL!	#NULL!	#NULL!	1
1	1	1	1	1	1	1	1	1	1	1	2	2	1	1	1	1	1	1	1	#NULL!	#NULL!	#NULL!	2
2	1	1	1	1	1	1	1	1	1	1	2	2	1	1	1	1	1	1	1	#NULL!	#NULL!	#NULL!	1
1	1	1	1	1	1	1	1	1	1	1	2	2	1	1	1	1	1	1	1	#NULL!	#NULL!	#NULL!	1
3	2	2	2	1	2	1	3	2	4	2	2	2	1	1	1	1	1	1	1	#NULL!	#NULL!	#NULL!	1
1	1	2	1	1	1	1	2	1	3	1	2	2	1	1	1	1	1	1	1	#NULL!	#NULL!	#NULL!	1
1	1	1	1	1	1	1	1	1	1	1	2	2	1	1	1	1	1	1	1	#NULL!	#NULL!	#NULL!	1
2	1	1	1	1	1	3	2	1	4	2	2	2	1	1	1	1	1	1	1	#NULL!	#NULL!	#NULL!	2
4	1	2	1	1	1	2	2	1	2	2	2	2	1	2	1	1	1	1	1	#NULL!	#NULL!	#NULL!	1
4	4	4	4	1	1	1	1	2	1	1	2	2	1	1	1	1	1	1	1	#NULL!	#NULL!	#NULL!	1
1	1	1	1	1	1	1	2	1	2	1	2	2	1	1	3	1	1	1	1	#NULL!	#NULL!	#NULL!	4
1	1	1	1	1	1	1	1	1	1	1	2	2	1	1	1	1	1	1	1	#NULL!	#NULL!	#NULL!	1
1	1	1	1	1	1	1	1	1	1	1	2	2	1	1	1	1	1	1	1	#NULL!	#NULL!	#NULL!	1
1	1	1	1	1	1	1	1	1	1	1	2	2	1	2	2	2	2	2	1	#NULL!	#NULL!	#NULL!	1
4	2	4	3	1	2	1	1	2	2	1	2	2	1	1	1	1	1	1	1	#NULL!	#NULL!	#NULL!	1
4	1	4	1	1	1	2	2	2	4	2	2	2	1	1	1	1	1	1	1	#NULL!	#NULL!	#NULL!	1
2	1	1	1	1	1	1	1	2	1	1	2	2	1	1	2	1	2	1	1	#NULL!	#NULL!	#NULL!	1
1	1	1	1	1	1	2	1	1	2	2	2	2	1	1	1	3	1	1	1	#NULL!	#NULL!	#NULL!	1
2	1	1	2	1	1	1	1	2	2	1	2	2	1	1	1	1	1	1	1	#NULL!	#NULL!	#NULL!	1
1	1	1	1	1	1	1	1	1	1	1	2	2	1	2	1	1	1	1	1	#NULL!	#NULL!	#NULL!	2
1	1	1	1	1	1	1	1	1	1	1	2	2	2	1	1	1	1	1	1	#NULL!	#NULL!	#NULL!	2
1	1	1	1	1	1	1	1	1	1	1	2	2	1	1	1	2	1	1	1	#NULL!	#NULL!	#NULL!	1
2	1	1	1	1	1	1	3	1	3	2	2	2	1	1	1	1	1	1	1	#NULL!	#NULL!	#NULL!	2
2	1	1	1	1	1	2	1	1	1	2	2	2	1	1	1	1	1	1	1	#NULL!	#NULL!	#NULL!	1
1	1	1	1	1	1	2	1	1	1	1	2	2	1	1	1	1	1	1	1	#NULL!	#NULL!	#NULL!	1
1	1	1	1	1	1	1	1	1	1	1	2	2	1	1	1	1	1	1	1	#NULL!	#NULL!	#NULL!	1
1	1	1	1	1	1	1	1	1	1	1	2	2	1	1	1	1	1	1	1	#NULL!	#NULL!	#NULL!	1
4	2	1	1	1	1	2	2	1	2	2	2	2	1	1	1	2	1	1	1	#NULL!	#NULL!	#NULL!	1
1	1	1	1	1	1	1	1	1	1	1	2	2	1	1	1	1	1	1	1	#NULL!	#NULL!	#NULL!	1
4	1	1	1	1	1	1	1	1	1	1	2	2	1	1	2	1	1	1	1	#NULL!	#NULL!	#NULL!	1
1	1	1	1	1	1	1	2	1	2	2	2	2	1	1	1	1	1	1	1	#NULL!	#NULL!	#NULL!	1
1	1	1	1	1	1	1	1	2	1	1	2	2	1	1	1	1	1	1	1	#NULL!	#NULL!	#NULL!	1
2	1	1	1	1	1	2	1	1	1	1	2	2	1	1	1	1	1	1	1	#NULL!	#NULL!	#NULL!	1
1	1	1	1	1	1	1	1	1	1	1	2	2	1	1	1	1	1	1	1	#NULL!	#NULL!	#NULL!	1
1	1	1	1	1	1	1	1	1	1	1	2	2	1	1	1	1	1	1	1	#NULL!	#NULL!	#NULL!	1
1	1	1	1	1	1	1	2	1	1	1	2	2	1	2	1	1	1	1	1	#NULL!	#NULL!	#NULL!	1
1	1	1	1	1	1	1	1	1	1	1	2	2	1	2	1	1	1	1	1	#NULL!	#NULL!	#NULL!	1
1	1	1	1	1	1	1	1	1	1	1	2	2	1	1	1	1	1	1	1	#NULL!	#NULL!	#NULL!	1
1	1	1	1	1	1	2	1	1	1	1	2	2	1	1	1	1	1	1	1	#NULL!	#NULL!	#NULL!	1
1	1	1	1	1	1	1	1	1	1	1	2	2	1	1	1	2	1	1	1	#NULL!	#NULL!	#NULL!	1
2	1	1	1	1	1	2	1	1	2	1	2	2	1	1	1	3	2	1	1	#NULL!	#NULL!	#NULL!	1
1	1	1	1	1	1	1	1	1	1	1	2	2	1	1	1	1	1	1	1	#NULL!	#NULL!	#NULL!	1
1	1	1	1	1	1	1	2	1	1	2	2	2	1	1	1	1	1	1	1	#NULL!	#NULL!	#NULL!	2
1	1	1	1	1	1	1	1	1	1	1	2	2	1	1	1	1	1	1	1	#NULL!	#NULL!	#NULL!	1
1	1	1	1	1	1	1	1	1	1	1	2	2	1	1	1	1	1	1	1	#NULL!	#NULL!	#NULL!	1
1	1	1	1	1	1	1	1	1	1	1	2	2	1	1	1	1	1	1	1	#NULL!	#NULL!	#NULL!	1
1	1	1	1	1	1	2	1	1	1	1	2	2	1	1	1	1	1	1	1	#NULL!	#NULL!	#NULL!	1
1	1	1	1	1	1	1	1	1	1	1	2	2	1	1	2	1	1	1	1	#NULL!	#NULL!	#NULL!	1
1	1	1	1	1	1	1	1	1	1	1	2	2	2	1	2	2	2	2	1	#NULL!	#NULL!	#NULL!	2
1	1	1	1	1	1	1	1	1	1	1	2	2	1	1	1	1	1	1	1	#NULL!	#NULL!	#NULL!	1
1	1	1	1	1	1	1	1	1	2	2	2	2	1	1	1	1	2	1	1	#NULL!	#NULL!	#NULL!	1
1	1	1	1	1	1	2	1	1	1	2	2	2	1	1	1	1	1	1	1	#NULL!	#NULL!	#NULL!	1
1	1	1	1	1	1	1	1	1	1	1	2	2	1	1	1	1	1	1	1	#NULL!	#NULL!	#NULL!	1
1	1	1	1	1	1	1	1	1	1	1	2	2	1	1	3	2	1	1	1	#NULL!	#NULL!	#NULL!	3
1	1	1	1	1	1	1	2	1	1	1	2	2	1	1	1	1	1	1	1	#NULL!	#NULL!	#NULL!	1
1	1	1	1	1	1	2	1	1	1	1	2	2	1	1	1	1	1	1	1	#NULL!	#NULL!	#NULL!	1
1	1	1	1	1	1	1	2	1	1	1	2	2	1	1	1	1	1	1	1	#NULL!	#NULL!	#NULL!	2
1	1	1	1	1	1	1	1	1	1	1	2	2	1	1	1	1	1	1	1	#NULL!	#NULL!	#NULL!	1
1	1	1	1	1	1	1	1	1	1	1	2	2	1	1	1	1	1	1	1	#NULL!	#NULL!	#NULL!	1
1	1	1	1	1	1	1	1	1	1	1	2	2	1	1	1	1	1	1	1	#NULL!	#NULL!	#NULL!	1
1	1	1	1	1	1	1	1	1	1	1	2	2	1	1	1	1	1	1	1	#NULL!	#NULL!	#NULL!	1
1	1	1	1	1	1	1	1	1	1	1	2	2	1	2	1	1	1	1	1	#NULL!	1	#NULL!	1
2	1	1	1	1	1	1	1	1	1	1	2	2	1	1	1	1	1	1	1	#NULL!	#NULL!	#NULL!	1
1	1	1	1	1	1	1	1	1	1	1	2	2	1	1	1	1	1	1	1	#NULL!	#NULL!	#NULL!	1
1	1	1	1	1	1	1	1	1	1	1	2	2	1	1	1	1	1	1	1	#NULL!	#NULL!	#NULL!	1
2	1	1	1	1	1	1	2	1	1	1	2	2	1	1	1	2	1	1	1	#NULL!	#NULL!	#NULL!	2
1	1	1	1	1	1	1	1	1	1	1	2	2	1	1	1	1	1	1	1	#NULL!	#NULL!	#NULL!	1
1	1	1	1	1	1	1	1	1	1	1	2	2	1	1	1	1	1	1	1	#NULL!	#NULL!	#NULL!	2
1	1	1	1	1	1	1	1	1	1	1	2	2	1	1	1	1	1	1	1	#NULL!	#NULL!	#NULL!	1
2	1	1	1	1	1	2	2	1	2	1	2	2	1	1	1	1	1	1	1	#NULL!	#NULL!	#NULL!	2
1	1	1	1	1	1	1	4	1	1	2	2	2	1	1	3	2	1	1	1	#NULL!	1	#NULL!	2
1	1	1	1	1	1	2	4	1	2	1	2	2	1	1	1	1	1	1	1	#NULL!	#NULL!	#NULL!	1
1	1	1	1	1	1	1	2	1	1	1	2	2	1	1	1	1	1	1	1	#NULL!	#NULL!	#NULL!	1
1	1	1	1	1	1	1	1	1	2	1	2	2	1	1	1	2	1	1	1	#NULL!	#NULL!	#NULL!	1
1	1	1	1	1	1	1	2	1	2	2	2	2	1	1	1	1	1	1	1	#NULL!	#NULL!	#NULL!	1
1	1	1	1	1	1	1	1	1	1	1	2	2	1	1	1	1	1	1	1	#NULL!	#NULL!	#NULL!	1
1	1	1	1	1	1	2	2	2	1	1	2	2	1	1	1	2	1	1	1	#NULL!	#NULL!	#NULL!	1
1	1	1	1	1	1	1	1	1	1	1	2	2	1	1	1	1	1	1	1	#NULL!	#NULL!	#NULL!	2
1	1	1	1	1	1	2	1	1	1	1	2	2	1	1	1	1	1	1	1	#NULL!	#NULL!	#NULL!	1
1	1	1	1	1	1	1	2	1	1	1	2	2	1	1	1	1	1	1	1	#NULL!	#NULL!	#NULL!	1
1	1	1	1	1	1	2	1	1	1	1	2	2	1	1	1	1	1	1	1	#NULL!	#NULL!	#NULL!	1
2	1	1	1	1	1	1	2	1	1	2	2	2	1	1	1	2	2	1	1	#NULL!	#NULL!	#NULL!	1
1	1	1	1	1	1	1	1	1	1	1	2	2	1	1	1	1	1	1	1	#NULL!	#NULL!	#NULL!	1
1	1	1	1	1	1	1	1	1	1	1	2	2	1	2	1	1	1	1	1	#NULL!	#NULL!	#NULL!	1
1	1	1	1	1	1	1	1	1	1	1	2	2	1	1	1	1	1	1	1	#NULL!	#NULL!	#NULL!	1
1	1	1	1	1	1	1	1	1	1	1	2	2	1	1	1	1	1	1	1	#NULL!	#NULL!	#NULL!	2
1	1	1	1	1	1	1	1	1	1	1	2	2	1	1	1	1	1	1	1	#NULL!	#NULL!	#NULL!	2
1	1	1	1	1	1	1	1	1	1	1	2	2	1	1	2	1	1	1	1	#NULL!	#NULL!	#NULL!	1
1	1	1	1	1	1	1	1	1	1	1	2	2	1	1	1	1	1	1	1	#NULL!	#NULL!	#NULL!	1
1	1	1	1	1	1	1	1	1	1	1	2	2	1	2	1	2	1	1	1	#NULL!	#NULL!	#NULL!	1
2	1	1	1	1	1	2	1	1	1	1	2	2	1	1	1	2	1	1	1	#NULL!	#NULL!	#NULL!	1
1	1	1	1	1	1	1	1	1	1	1	2	2	1	1	1	2	1	1	1	#NULL!	#NULL!	#NULL!	2
1	1	1	1	1	1	1	2	1	2	1	2	2	1	1	1	1	1	1	1	#NULL!	#NULL!	#NULL!	1
1	1	1	1	1	1	1	1	1	1	1	2	2	1	1	1	1	1	1	1	#NULL!	#NULL!	#NULL!	2
1	1	1	1	1	1	1	1	1	1	1	2	2	1	1	1	1	1	1	1	#NULL!	#NULL!	#NULL!	1
1	1	1	1	1	1	1	1	1	1	1	2	2	1	1	1	1	1	1	1	#NULL!	#NULL!	#NULL!	1
1	1	1	1	1	1	1	1	1	1	1	2	2	1	1	1	1	1	1	1	#NULL!	#NULL!	#NULL!	1
1	1	1	1	1	1	1	1	1	1	1	2	2	1	1	1	2	2	1	1	#NULL!	#NULL!	#NULL!	1
1	1	1	1	1	1	1	1	1	1	1	2	2	1	1	1	1	1	1	1	#NULL!	#NULL!	#NULL!	1
1	1	1	1	1	1	1	1	1	1	1	2	2	1	1	1	1	1	1	1	#NULL!	#NULL!	#NULL!	1
1	1	1	1	1	1	1	1	1	1	1	2	2	1	1	1	1	1	1	1	#NULL!	#NULL!	#NULL!	1
1	1	1	1	1	1	1	2	1	1	2	2	2	1	1	1	1	1	1	1	#NULL!	#NULL!	#NULL!	1
1	1	1	1	1	1	1	1	1	1	1	2	2	1	1	2	1	1	1	1	#NULL!	#NULL!	#NULL!	2
1	1	1	1	1	1	1	1	1	1	1	2	2	1	1	1	2	1	1	1	#NULL!	#NULL!	#NULL!	1
1	1	1	1	1	1	1	1	1	1	1	2	2	1	1	1	1	1	1	1	#NULL!	#NULL!	#NULL!	1
1	1	1	1	1	1	1	1	1	1	2	2	2	1	1	2	3	1	1	1	#NULL!	#NULL!	#NULL!	2
3	8	2	8	1	7	2	1	1	2	2	2	2	1	1	1	1	1	1	1	#NULL!	#NULL!	#NULL!	3
1	1	1	1	1	1	1	1	1	1	1	2	2	1	1	1	1	1	1	1	#NULL!	#NULL!	#NULL!	3
1	1	1	1	1	2	1	1	1	1	1	2	2	1	1	1	1	1	1	1	#NULL!	#NULL!	#NULL!	1
1	1	1	1	1	1	1	1	1	1	1	2	2	1	1	1	1	1	1	1	#NULL!	#NULL!	#NULL!	1
1	1	1	1	1	1	1	1	1	1	1	2	2	1	1	1	1	1	1	1	#NULL!	#NULL!	#NULL!	2
1	1	1	1	1	1	1	1	1	1	2	2	2	1	1	1	1	1	1	1	#NULL!	#NULL!	#NULL!	1
1	1	1	1	1	1	1	1	1	1	1	2	2	1	1	1	1	1	1	1	#NULL!	#NULL!	#NULL!	2
1	1	1	1	1	1	1	1	1	1	1	2	2	1	1	1	2	1	2	1	#NULL!	#NULL!	#NULL!	1
1	1	1	1	1	1	1	1	1	1	1	2	2	1	1	2	1	1	1	1	#NULL!	#NULL!	#NULL!	2
1	1	1	1	1	1	1	1	1	1	1	2	2	1	1	1	1	1	1	1	#NULL!	#NULL!	#NULL!	1
1	1	1	1	1	1	2	1	3	2	1	2	2	1	1	1	1	1	1	1	#NULL!	#NULL!	#NULL!	1
1	1	1	1	1	1	1	2	1	1	1	2	2	1	1	1	1	1	1	1	#NULL!	#NULL!	#NULL!	1
1	1	1	1	1	1	1	1	1	1	1	2	2	1	1	1	1	1	1	1	#NULL!	#NULL!	#NULL!	1
1	1	1	1	1	1	1	1	1	1	1	2	2	1	1	1	1	1	1	1	#NULL!	#NULL!	#NULL!	1
1	1	1	1	1	1	1	1	1	1	1	2	2	1	1	1	1	1	1	1	#NULL!	#NULL!	#NULL!	1
1	1	1	1	1	1	1	1	1	1	1	2	2	1	1	1	1	1	1	1	#NULL!	#NULL!	#NULL!	2
1	1	1	1	1	1	1	1	1	1	1	2	2	1	1	1	1	1	1	1	#NULL!	#NULL!	#NULL!	1
1	1	1	1	1	1	1	1	1	1	1	2	2	1	1	1	4	1	1	1	#NULL!	#NULL!	#NULL!	3
1	1	1	1	1	1	1	1	1	1	1	2	2	1	2	1	1	1	1	1	#NULL!	#NULL!	#NULL!	1
2	1	1	1	1	1	1	1	2	1	2	2	2	1	1	1	1	1	1	1	#NULL!	#NULL!	#NULL!	1
1	1	1	1	1	1	1	1	1	1	1	2	2	1	1	1	1	1	1	1	#NULL!	#NULL!	#NULL!	1
1	1	1	1	1	1	1	1	1	1	1	2	2	1	1	1	2	1	1	1	#NULL!	#NULL!	#NULL!	1
1	1	1	1	1	1	1	2	1	1	1	2	2	1	1	1	1	1	1	1	#NULL!	#NULL!	#NULL!	1
1	1	1	1	1	1	1	1	1	1	1	2	2	1	1	1	1	1	1	1	#NULL!	#NULL!	#NULL!	1
1	1	1	1	1	1	1	1	1	1	1	2	2	1	1	1	1	1	1	1	#NULL!	#NULL!	#NULL!	1
2	1	1	1	1	1	1	2	1	2	1	2	2	1	1	1	1	1	1	1	#NULL!	#NULL!	#NULL!	1
1	1	1	1	1	1	1	1	1	1	1	2	2	1	1	1	1	1	1	1	#NULL!	#NULL!	#NULL!	1
1	1	1	1	1	1	1	1	1	1	1	2	2	1	1	1	1	1	1	1	#NULL!	#NULL!	#NULL!	1
1	1	1	1	1	1	1	1	1	1	1	2	2	1	1	1	1	1	1	1	#NULL!	#NULL!	#NULL!	1
1	1	1	1	1	1	1	1	1	1	1	2	2	1	1	1	1	1	1	1	#NULL!	#NULL!	#NULL!	1
1	1	1	1	1	1	3	1	1	1	1	2	2	1	1	1	1	1	1	1	#NULL!	#NULL!	#NULL!	1
1	1	1	1	1	1	2	1	1	1	1	2	2	1	1	1	1	1	1	1	#NULL!	#NULL!	#NULL!	1
1	1	1	1	1	1	1	1	1	1	1	2	2	1	1	1	1	1	1	1	#NULL!	#NULL!	#NULL!	1
1	1	1	1	1	1	1	1	1	1	1	2	2	1	1	1	1	1	1	1	#NULL!	#NULL!	#NULL!	1
1	1	1	1	1	1	2	2	1	2	1	2	2	1	1	1	1	1	1	1	#NULL!	#NULL!	#NULL!	1
1	1	1	1	1	1	2	1	1	1	1	2	2	1	1	1	1	1	1	1	#NULL!	#NULL!	#NULL!	1
1	1	1	1	1	1	1	1	1	1	1	2	2	1	2	1	1	1	1	1	#NULL!	#NULL!	#NULL!	1
1	1	1	1	1	1	1	1	1	1	1	2	2	1	2	1	1	1	1	1	#NULL!	#NULL!	#NULL!	1
2	1	1	1	1	1	1	2	1	1	1	2	2	1	1	1	1	1	1	1	#NULL!	#NULL!	#NULL!	1
1	1	1	1	1	1	1	1	1	1	1	2	2	1	1	1	1	1	1	1	#NULL!	#NULL!	#NULL!	1
1	1	1	1	1	1	1	1	1	1	1	2	2	1	1	1	1	1	1	1	#NULL!	#NULL!	#NULL!	1
1	1	1	1	1	1	1	1	1	1	1	2	2	1	1	1	1	1	1	1	#NULL!	#NULL!	#NULL!	1
1	1	1	1	1	1	1	1	1	1	1	2	2	1	1	1	1	1	1	1	#NULL!	#NULL!	#NULL!	1
1	1	1	1	1	1	1	2	1	1	1	2	2	1	1	2	1	1	1	1	#NULL!	#NULL!	#NULL!	1
1	1	1	1	1	1	1	1	2	2	1	2	2	1	1	2	1	1	1	1	#NULL!	#NULL!	#NULL!	2
1	1	1	1	1	1	2	1	1	1	1	2	2	1	1	1	1	1	1	1	#NULL!	#NULL!	#NULL!	1
1	1	1	1	1	1	1	1	1	1	1	2	2	1	1	1	1	1	1	1	#NULL!	#NULL!	#NULL!	1
1	1	1	1	1	1	1	1	1	2	1	2	2	1	1	4	3	1	1	1	#NULL!	#NULL!	#NULL!	1
1	1	1	1	1	1	1	2	1	1	1	2	2	1	1	1	1	1	1	1	#NULL!	#NULL!	#NULL!	1
1	1	1	1	1	1	2	1	2	1	1	2	2	1	1	1	1	1	1	1	#NULL!	#NULL!	#NULL!	1
1	1	1	1	1	1	1	1	1	1	1	2	2	1	1	1	1	1	1	1	#NULL!	#NULL!	#NULL!	1
1	1	1	1	1	1	1	1	1	1	1	2	2	1	1	1	1	1	1	1	#NULL!	#NULL!	#NULL!	1
1	1	1	1	1	1	1	2	1	2	1	2	2	1	1	1	1	1	1	1	#NULL!	#NULL!	#NULL!	1
1	1	1	1	1	1	1	1	1	1	1	2	2	1	1	1	1	1	1	1	#NULL!	#NULL!	#NULL!	1
1	1	1	1	1	1	1	1	1	1	1	2	2	1	1	1	1	1	1	1	#NULL!	#NULL!	#NULL!	1
1	1	1	1	1	1	1	1	1	1	1	2	2	1	1	1	1	1	1	1	#NULL!	#NULL!	#NULL!	1
1	1	1	1	1	1	1	1	1	1	1	2	2	1	1	1	1	1	1	1	#NULL!	#NULL!	#NULL!	1
1	1	1	1	1	1	1	1	1	1	1	2	2	1	1	1	1	1	1	1	#NULL!	#NULL!	#NULL!	1
1	1	1	1	1	1	1	1	1	1	1	2	2	1	1	1	1	1	1	1	#NULL!	#NULL!	#NULL!	1
1	1	1	1	1	1	1	1	1	1	1	2	2	1	1	1	2	1	1	1	#NULL!	#NULL!	#NULL!	1
1	1	1	1	1	1	1	2	1	2	1	2	2	1	1	1	4	2	2	1	#NULL!	#NULL!	#NULL!	1
1	1	1	1	1	1	1	1	1	1	1	2	2	1	1	1	1	1	1	1	#NULL!	#NULL!	#NULL!	1
1	1	1	1	1	1	1	1	1	1	1	2	2	1	1	4	1	1	1	1	#NULL!	#NULL!	#NULL!	1
1	1	1	1	1	1	1	1	1	1	1	2	2	1	1	3	1	1	1	1	#NULL!	#NULL!	#NULL!	1
1	1	1	1	1	1	1	1	1	1	1	2	2	1	1	2	1	1	1	1	#NULL!	#NULL!	#NULL!	1
1	1	1	1	1	1	1	1	1	1	2	2	2	1	2	1	1	1	1	1	#NULL!	#NULL!	#NULL!	2
1	1	1	1	1	1	1	1	1	1	1	2	2	1	2	1	1	1	1	1	#NULL!	#NULL!	#NULL!	1
1	1	1	1	1	1	1	1	1	1	1	2	2	1	1	2	1	1	1	1	#NULL!	#NULL!	#NULL!	1
1	1	1	1	1	1	2	1	1	1	1	2	2	1	1	1	1	1	1	1	#NULL!	#NULL!	#NULL!	1
1	1	1	1	1	1	1	1	1	1	1	2	2	1	1	1	1	1	1	1	#NULL!	#NULL!	#NULL!	1
1	1	1	1	1	1	1	1	2	1	1	2	2	1	1	1	1	1	1	1	#NULL!	#NULL!	#NULL!	1
4	1	2	1	1	1	2	2	1	2	1	2	2	1	1	3	1	1	1	1	#NULL!	#NULL!	#NULL!	1
1	1	1	1	1	1	1	1	1	2	1	2	2	1	1	1	1	1	1	1	#NULL!	#NULL!	#NULL!	1
1	1	1	1	1	1	1	1	1	1	1	2	2	1	1	1	1	1	1	1	#NULL!	#NULL!	#NULL!	2
3	1	1	1	1	1	1	1	1	1	1	2	2	1	1	2	1	2	1	1	#NULL!	#NULL!	#NULL!	1
2	1	1	1	1	1	1	1	1	1	1	2	2	1	1	1	1	1	1	1	#NULL!	#NULL!	#NULL!	2
1	1	1	1	1	1	1	1	1	1	1	2	2	1	1	1	1	1	1	1	#NULL!	#NULL!	#NULL!	1
1	1	1	1	1	1	1	2	1	1	1	2	2	1	1	1	1	1	1	1	#NULL!	#NULL!	#NULL!	1
2	1	1	1	1	1	1	1	1	2	1	2	2	1	1	1	1	1	1	1	#NULL!	#NULL!	#NULL!	1
1	1	1	1	1	1	1	1	1	1	1	2	2	1	1	1	1	1	1	1	#NULL!	#NULL!	#NULL!	1
1	1	1	1	1	1	1	1	1	1	1	2	2	1	1	1	1	1	1	1	#NULL!	#NULL!	#NULL!	2
1	1	1	1	1	1	1	1	1	1	1	2	2	1	1	1	1	1	1	1	#NULL!	#NULL!	#NULL!	2
1	1	1	1	1	1	1	1	1	1	1	2	2	1	1	1	1	1	1	1	#NULL!	#NULL!	#NULL!	2
2	1	1	1	1	1	1	1	1	1	1	2	2	1	1	1	1	1	1	1	#NULL!	#NULL!	#NULL!	1
1	1	1	1	1	1	1	1	1	1	1	2	2	2	2	1	1	2	1	1	#NULL!	#NULL!	#NULL!	1
2	1	1	1	1	1	1	1	1	2	2	2	2	1	1	1	1	1	1	1	#NULL!	#NULL!	#NULL!	2
2	1	1	1	1	1	1	1	1	2	1	2	2	1	1	1	1	1	1	1	#NULL!	#NULL!	#NULL!	2
1	1	1	1	1	1	1	1	1	1	1	2	2	1	1	1	1	1	1	1	#NULL!	#NULL!	#NULL!	1
2	1	1	1	1	1	1	1	1	1	1	2	2	1	1	2	1	1	1	1	#NULL!	#NULL!	#NULL!	1
1	1	1	1	1	1	1	1	1	1	1	2	2	1	1	3	1	1	1	1	#NULL!	#NULL!	#NULL!	1
1	1	1	1	1	1	1	1	1	1	1	2	2	1	1	1	1	1	1	1	#NULL!	#NULL!	#NULL!	1
1	1	1	1	1	1	1	1	1	1	1	2	2	1	1	1	1	1	1	1	#NULL!	#NULL!	#NULL!	1
3	6	1	2	1	2	2	2	2	6	2	2	2	1	2	1	2	1	1	1	#NULL!	#NULL!	#NULL!	2
2	1	2	1	1	1	1	1	1	1	1	2	2	1	1	1	1	1	1	1	#NULL!	#NULL!	#NULL!	1
2	1	1	1	1	1	1	1	1	1	3	2	2	1	3	1	1	1	1	1	#NULL!	#NULL!	#NULL!	1
1	1	1	1	1	1	1	1	1	1	1	2	2	1	1	1	2	1	1	1	#NULL!	#NULL!	#NULL!	1
1	1	1	1	1	1	1	1	1	1	1	2	2	1	1	1	1	1	1	1	#NULL!	#NULL!	#NULL!	1
1	1	1	1	1	1	1	1	1	1	1	2	2	1	2	1	1	1	1	1	#NULL!	#NULL!	#NULL!	1
1	1	1	1	1	1	1	6	1	1	1	2	2	1	1	1	1	1	1	1	#NULL!	#NULL!	#NULL!	1
1	1	1	1	1	1	1	1	1	1	1	2	2	1	1	1	1	1	1	1	#NULL!	#NULL!	#NULL!	1
2	1	1	1	1	1	2	1	1	1	1	2	2	1	1	1	1	1	1	1	#NULL!	#NULL!	#NULL!	1
1	1	1	1	1	1	1	1	1	1	1	2	2	1	1	1	1	1	1	1	#NULL!	#NULL!	#NULL!	2
1	1	1	1	1	1	1	1	1	1	1	2	2	1	1	1	1	1	1	1	#NULL!	#NULL!	#NULL!	1
1	1	1	1	1	1	1	1	1	1	1	2	2	1	1	1	1	1	1	1	#NULL!	#NULL!	#NULL!	1
1	1	1	1	1	1	1	1	2	2	1	2	2	1	2	1	1	1	1	1	#NULL!	#NULL!	#NULL!	1
1	1	1	1	1	1	1	1	1	1	1	2	2	1	1	1	1	1	1	1	#NULL!	#NULL!	#NULL!	1
2	1	1	1	1	1	2	1	1	1	1	2	2	1	1	1	1	1	1	1	#NULL!	#NULL!	#NULL!	1
1	1	1	1	1	1	1	1	1	1	1	2	2	1	1	1	1	1	1	1	#NULL!	#NULL!	#NULL!	1
2	1	1	1	1	1	1	1	1	1	2	2	2	1	1	1	1	1	1	1	#NULL!	#NULL!	#NULL!	1
1	1	1	1	1	1	1	1	1	1	1	2	2	1	1	1	1	1	1	1	#NULL!	#NULL!	#NULL!	1
2	1	1	1	1	1	1	1	1	2	2	2	2	1	2	2	1	1	1	1	#NULL!	#NULL!	#NULL!	1
1	1	1	1	1	1	1	1	1	1	1	2	2	1	1	1	1	1	1	1	#NULL!	#NULL!	#NULL!	1
2	1	1	1	1	1	1	1	1	1	1	2	2	1	1	1	1	1	1	1	#NULL!	#NULL!	#NULL!	1
2	1	1	1	1	1	1	2	1	1	1	2	2	1	1	1	1	1	1	1	#NULL!	#NULL!	#NULL!	2
1	1	1	1	1	1	1	1	1	1	1	2	2	1	1	1	1	1	1	1	#NULL!	#NULL!	#NULL!	1
1	1	1	1	1	1	1	1	1	1	1	2	2	1	1	1	1	1	1	1	#NULL!	#NULL!	#NULL!	1
1	1	1	1	1	1	1	1	1	1	1	2	2	1	2	1	1	1	1	1	#NULL!	#NULL!	#NULL!	1
1	1	1	1	1	1	1	1	1	1	1	2	2	1	1	1	1	1	1	1	#NULL!	#NULL!	#NULL!	1
1	1	1	1	1	1	1	1	1	1	1	2	2	1	1	1	1	1	1	1	#NULL!	#NULL!	#NULL!	1
1	1	1	1	1	1	2	2	1	1	1	2	2	1	1	1	1	1	1	1	#NULL!	#NULL!	#NULL!	1
1	1	1	1	1	1	1	1	1	1	1	2	2	1	1	1	1	1	1	1	#NULL!	#NULL!	#NULL!	1
1	1	1	1	1	1	1	1	1	1	1	2	2	1	1	1	1	1	1	1	#NULL!	#NULL!	#NULL!	2
1	1	1	1	1	1	1	1	1	1	1	2	2	1	1	1	1	1	1	1	#NULL!	#NULL!	#NULL!	1
1	1	1	1	1	1	1	1	1	1	1	2	2	1	1	1	1	1	1	1	#NULL!	1	#NULL!	1
1	1	1	1	1	1	1	1	1	1	1	2	2	1	1	1	1	1	1	1	#NULL!	1	#NULL!	1
2	1	1	1	1	1	2	1	1	1	2	2	2	1	1	2	2	2	1	1	#NULL!	1	#NULL!	1
2	1	1	1	1	1	2	1	1	2	1	2	2	1	1	1	1	1	1	1	#NULL!	#NULL!	#NULL!	1
1	1	1	1	1	1	1	1	1	1	1	2	2	1	1	1	1	1	1	1	#NULL!	#NULL!	#NULL!	1
1	1	1	1	1	1	1	1	1	1	1	2	2	1	2	1	1	1	1	1	#NULL!	#NULL!	#NULL!	1
1	1	1	1	1	1	1	1	1	1	1	2	2	1	1	1	2	1	1	1	#NULL!	#NULL!	#NULL!	1
2	1	1	1	1	1	1	1	1	1	1	2	2	1	2	1	1	1	1	1	#NULL!	#NULL!	#NULL!	1
5	2	5	2	1	1	1	5	2	4	4	2	2	1	1	3	1	2	2	1	#NULL!	#NULL!	#NULL!	1
1	1	1	1	1	1	1	1	1	1	1	2	2	1	1	1	1	1	1	1	#NULL!	#NULL!	#NULL!	2
1	1	1	1	1	1	1	1	1	1	1	2	2	1	1	1	1	1	1	1	#NULL!	#NULL!	#NULL!	1
1	1	1	1	1	1	2	1	1	1	1	2	2	#NULL!	2	1	1	1	1	1	#NULL!	#NULL!	#NULL!	1
3	1	2	1	1	1	1	1	1	1	1	2	2	1	1	1	4	1	1	1	#NULL!	#NULL!	#NULL!	1
2	1	3	1	1	1	1	2	1	1	1	2	2	1	1	1	2	1	2	1	#NULL!	#NULL!	#NULL!	1
1	1	1	1	1	1	1	1	1	1	1	2	2	1	1	1	2	1	1	1	#NULL!	#NULL!	#NULL!	1
1	1	1	1	1	1	1	1	1	1	2	2	2	1	1	1	1	1	1	1	#NULL!	#NULL!	#NULL!	1
1	1	1	1	1	1	1	1	1	1	1	2	2	1	1	1	1	1	1	1	#NULL!	#NULL!	#NULL!	2
2	1	2	2	1	1	1	1	1	1	1	2	2	1	1	2	1	1	1	1	#NULL!	#NULL!	#NULL!	1
1	1	1	2	1	1	1	1	1	1	1	2	2	1	1	1	1	1	1	1	#NULL!	#NULL!	#NULL!	1
2	1	1	1	1	1	1	1	1	1	1	2	2	3	1	1	1	1	1	1	#NULL!	#NULL!	#NULL!	1
2	1	1	1	1	1	1	1	1	1	1	2	2	1	1	1	1	1	1	1	#NULL!	#NULL!	#NULL!	1
1	1	1	1	1	1	1	1	1	1	1	2	2	1	1	1	1	1	1	1	#NULL!	#NULL!	#NULL!	1
1	1	1	1	1	1	1	1	1	1	1	2	2	1	1	1	1	1	1	1	#NULL!	#NULL!	#NULL!	1
1	1	1	1	1	1	1	1	1	1	1	2	2	1	1	1	1	1	1	1	#NULL!	#NULL!	#NULL!	2
1	1	1	1	1	1	1	1	2	1	1	2	2	1	1	1	1	1	1	1	#NULL!	#NULL!	#NULL!	1
1	1	1	1	1	1	1	1	1	1	1	2	2	1	1	1	1	1	1	1	#NULL!	#NULL!	#NULL!	1
2	1	2	1	1	1	2	2	1	1	2	2	2	1	1	1	1	1	1	1	#NULL!	#NULL!	#NULL!	2
1	1	1	1	1	1	1	1	1	1	1	2	2	1	1	1	1	1	1	1	#NULL!	#NULL!	#NULL!	1
1	1	1	1	1	1	1	1	1	2	2	2	2	1	1	1	1	1	1	1	#NULL!	#NULL!	#NULL!	1
1	1	1	1	1	1	1	1	1	1	2	2	2	1	1	2	1	1	1	1	#NULL!	#NULL!	#NULL!	1
1	1	1	1	1	1	1	1	1	1	1	2	2	1	1	1	1	1	1	1	#NULL!	#NULL!	#NULL!	1
4	1	1	1	1	1	1	2	1	1	1	2	2	1	1	2	1	1	2	1	#NULL!	#NULL!	#NULL!	1
3	2	2	2	1	2	2	2	2	7	3	2	2	2	1	1	2	1	1	1	#NULL!	#NULL!	#NULL!	1
4	1	2	2	1	1	1	1	1	1	1	2	2	1	1	1	1	1	1	1	#NULL!	#NULL!	#NULL!	1
1	1	1	1	1	1	1	1	1	1	1	2	2	1	1	1	1	1	1	1	#NULL!	#NULL!	#NULL!	1
1	2	1	1	1	1	2	2	2	2	1	2	2	1	2	1	1	1	1	1	#NULL!	#NULL!	#NULL!	2
2	1	2	1	1	1	1	1	2	1	1	2	2	1	2	1	1	1	1	1	#NULL!	#NULL!	#NULL!	1
1	1	1	1	1	1	1	1	1	1	1	2	2	1	1	1	1	1	1	1	#NULL!	#NULL!	#NULL!	1
1	1	1	1	1	1	2	1	1	1	1	2	2	1	2	1	1	1	1	1	#NULL!	#NULL!	#NULL!	1
4	1	4	2	1	1	1	1	2	1	1	2	2	1	1	1	1	1	1	1	#NULL!	#NULL!	#NULL!	1
3	1	1	3	1	1	2	1	2	1	1	2	2	1	2	1	1	1	1	1	#NULL!	#NULL!	#NULL!	1
2	1	1	1	1	1	2	1	1	1	1	2	2	1	1	1	1	1	1	1	#NULL!	#NULL!	#NULL!	1
2	1	1	1	1	1	1	1	2	1	1	2	2	1	1	2	1	1	1	1	#NULL!	#NULL!	#NULL!	1
1	1	1	1	1	1	1	1	1	1	1	2	2	1	1	2	2	1	1	1	#NULL!	#NULL!	#NULL!	1
2	1	1	1	1	1	1	2	1	2	2	2	2	1	1	1	2	1	1	1	#NULL!	#NULL!	#NULL!	1
4	1	1	1	1	1	2	1	1	2	1	2	2	1	1	1	4	1	3	1	#NULL!	#NULL!	#NULL!	1
1	1	1	1	1	1	1	1	1	1	1	2	2	1	1	1	1	1	1	1	#NULL!	#NULL!	#NULL!	1
1	1	1	1	1	1	1	1	1	1	1	2	2	1	1	1	1	1	1	1	#NULL!	#NULL!	#NULL!	1
2	1	1	1	1	1	1	1	1	1	2	2	2	1	1	1	1	1	1	1	#NULL!	#NULL!	#NULL!	1
1	1	1	1	1	1	1	2	1	2	1	2	2	1	1	2	2	1	1	1	#NULL!	#NULL!	#NULL!	1
1	1	1	1	1	1	1	1	1	1	1	2	2	1	1	1	1	1	1	1	#NULL!	#NULL!	#NULL!	3
1	1	1	1	1	1	1	1	1	1	1	2	2	1	1	1	1	1	1	1	#NULL!	#NULL!	#NULL!	1
2	1	1	1	1	1	1	2	1	1	2	2	2	1	1	1	2	1	1	1	#NULL!	#NULL!	#NULL!	1
2	1	1	1	1	2	1	2	1	1	1	2	2	1	1	1	1	2	1	1	#NULL!	#NULL!	#NULL!	1
2	1	1	1	1	1	2	1	1	1	1	2	2	1	1	1	1	1	1	1	#NULL!	#NULL!	#NULL!	1
1	1	1	1	1	1	1	1	1	1	1	2	2	1	2	1	1	1	1	1	#NULL!	#NULL!	#NULL!	1
1	1	1	1	1	1	2	1	3	1	2	2	2	1	1	1	1	1	1	1	#NULL!	#NULL!	#NULL!	1
1	1	1	1	1	1	1	1	1	1	1	2	2	1	1	1	1	1	1	1	#NULL!	#NULL!	#NULL!	1
2	1	1	2	1	1	1	1	1	1	1	2	2	1	2	1	1	1	1	1	#NULL!	#NULL!	#NULL!	1
1	1	1	1	1	1	2	1	3	1	1	2	2	1	1	2	1	1	1	1	#NULL!	#NULL!	#NULL!	1
1	1	1	1	1	1	1	1	1	1	1	2	2	1	1	1	1	1	1	1	#NULL!	#NULL!	#NULL!	1
1	1	1	1	1	1	1	1	1	1	1	2	2	1	1	1	1	1	2	1	#NULL!	#NULL!	#NULL!	1
1	1	1	1	1	1	1	2	1	2	1	2	2	1	1	1	1	1	1	1	#NULL!	#NULL!	#NULL!	1
2	1	1	1	1	1	1	1	1	1	1	2	2	1	1	1	1	1	1	1	#NULL!	#NULL!	#NULL!	1
4	1	1	1	1	1	1	2	1	2	1	2	2	1	1	1	1	1	1	1	#NULL!	#NULL!	#NULL!	1
1	1	1	1	1	1	1	1	1	1	1	2	2	1	1	1	1	1	1	1	#NULL!	#NULL!	#NULL!	1
2	1	1	1	1	1	1	2	1	1	2	2	2	1	1	1	1	1	1	1	#NULL!	#NULL!	#NULL!	1
2	1	1	1	1	1	1	1	1	1	1	2	2	2	1	2	2	1	1	1	#NULL!	#NULL!	#NULL!	1
1	1	1	1	1	1	2	1	2	1	1	2	2	1	2	1	1	1	1	1	#NULL!	#NULL!	#NULL!	1
2	1	1	1	1	1	1	1	1	1	1	2	2	1	2	1	3	1	1	1	#NULL!	#NULL!	#NULL!	1
1	1	1	1	1	1	1	2	1	2	2	2	2	1	1	1	1	1	1	1	#NULL!	#NULL!	#NULL!	1
1	1	1	1	1	1	1	1	1	1	1	2	2	1	1	1	1	1	1	1	#NULL!	#NULL!	#NULL!	1
1	1	1	1	1	1	1	1	1	1	1	2	2	1	1	1	1	1	1	1	#NULL!	#NULL!	#NULL!	2
1	1	1	1	1	1	1	1	1	1	1	2	2	1	1	1	1	1	1	1	#NULL!	#NULL!	#NULL!	1
3	1	1	1	1	1	1	1	1	1	1	2	2	1	1	1	1	1	1	1	#NULL!	#NULL!	#NULL!	1
1	1	1	1	1	1	1	1	1	1	1	2	2	1	1	1	1	1	1	1	#NULL!	#NULL!	#NULL!	1
1	1	1	1	1	1	2	1	1	1	1	2	2	1	1	1	1	1	1	1	#NULL!	#NULL!	#NULL!	1
2	1	1	1	1	1	1	1	1	1	1	2	2	1	1	1	1	1	1	1	#NULL!	#NULL!	#NULL!	1
2	1	1	1	1	1	1	1	1	1	1	2	2	1	1	1	1	1	1	1	#NULL!	#NULL!	#NULL!	1
1	1	1	1	1	1	1	1	1	2	1	2	2	1	1	1	4	1	1	1	#NULL!	#NULL!	#NULL!	1
1	1	1	1	1	1	1	1	1	1	1	2	2	1	1	1	1	1	1	1	#NULL!	#NULL!	#NULL!	1
1	1	1	1	1	1	1	1	1	1	1	2	2	1	1	1	1	1	1	1	#NULL!	#NULL!	#NULL!	1
1	1	1	1	1	1	1	1	1	1	1	2	2	1	1	1	1	1	1	1	#NULL!	#NULL!	#NULL!	1
1	1	1	1	1	1	1	2	1	1	2	2	2	1	1	1	1	1	1	1	#NULL!	#NULL!	#NULL!	2
1	1	1	1	1	1	1	1	1	1	1	2	2	1	1	1	1	2	1	1	#NULL!	#NULL!	#NULL!	1
2	1	1	1	1	1	1	1	1	1	1	2	2	1	1	1	1	1	1	1	#NULL!	#NULL!	#NULL!	1
1	1	1	1	1	1	1	1	1	1	1	2	2	1	1	1	2	1	1	1	#NULL!	#NULL!	#NULL!	2
2	1	1	1	1	1	1	1	1	2	1	2	2	1	1	1	1	1	1	1	#NULL!	#NULL!	#NULL!	1
1	1	1	1	1	1	1	1	1	1	1	2	2	1	1	1	2	1	1	1	#NULL!	#NULL!	#NULL!	1
1	1	1	1	1	1	2	1	1	1	1	2	2	1	1	1	1	1	1	1	#NULL!	#NULL!	#NULL!	2
1	1	1	1	1	1	1	1	1	1	1	2	2	1	1	1	1	1	1	1	#NULL!	#NULL!	#NULL!	1
2	1	1	1	1	1	1	3	1	2	2	2	2	1	1	1	1	1	1	1	#NULL!	#NULL!	#NULL!	1
1	1	1	1	1	1	1	2	1	1	1	2	2	1	1	1	1	1	1	1	#NULL!	#NULL!	#NULL!	1
1	1	1	1	1	1	1	1	1	1	1	2	2	1	1	1	1	1	1	1	#NULL!	#NULL!	#NULL!	1
1	1	1	1	1	1	2	1	1	1	1	2	2	1	1	1	2	1	1	1	#NULL!	#NULL!	#NULL!	1
1	1	1	1	1	1	1	1	1	1	1	2	2	1	1	1	1	1	1	1	#NULL!	#NULL!	#NULL!	1
1	1	1	1	1	1	1	1	1	2	1	2	2	1	1	1	1	1	1	1	#NULL!	#NULL!	#NULL!	1
1	1	1	1	1	1	1	1	1	1	1	2	2	1	1	3	1	1	1	1	#NULL!	#NULL!	#NULL!	1
1	1	1	1	1	1	1	1	1	1	1	2	2	1	1	1	1	1	1	1	#NULL!	#NULL!	#NULL!	1
1	1	1	1	1	1	1	1	1	1	1	2	2	1	1	1	1	1	1	1	#NULL!	#NULL!	#NULL!	1
1	1	1	1	1	1	1	1	1	1	1	2	2	1	1	1	3	1	1	1	#NULL!	#NULL!	#NULL!	1
1	1	1	1	1	1	1	1	1	1	1	2	2	1	1	1	1	1	1	1	#NULL!	#NULL!	#NULL!	1
2	2	2	1	1	1	2	2	2	2	1	2	2	1	1	2	1	1	1	1	#NULL!	#NULL!	#NULL!	1
2	1	1	1	1	1	2	2	1	2	2	2	2	1	1	1	1	1	1	1	#NULL!	#NULL!	#NULL!	1
1	1	1	1	1	1	4	1	1	1	1	2	2	1	1	1	2	1	1	1	#NULL!	#NULL!	#NULL!	1
2	1	1	1	1	1	2	1	2	1	2	2	2	1	1	1	1	1	1	1	#NULL!	#NULL!	#NULL!	1
2	1	1	1	1	1	1	1	1	1	1	2	2	1	1	1	1	1	1	1	#NULL!	#NULL!	#NULL!	1
1	1	1	1	1	1	2	1	1	1	1	2	2	1	1	1	1	1	1	1	#NULL!	#NULL!	#NULL!	1
1	1	1	1	1	1	2	1	1	1	1	2	2	1	2	1	1	1	1	1	#NULL!	#NULL!	#NULL!	1
1	1	1	1	1	1	1	1	1	1	1	2	2	1	2	1	1	1	1	1	#NULL!	#NULL!	#NULL!	1
1	1	1	1	1	1	2	2	1	1	1	2	2	1	1	1	1	1	1	1	#NULL!	#NULL!	#NULL!	1
1	1	1	1	1	1	1	1	1	1	1	2	2	1	1	1	1	1	1	1	#NULL!	#NULL!	#NULL!	1
1	1	1	1	1	1	1	1	1	1	1	2	2	1	1	1	1	1	1	1	#NULL!	#NULL!	#NULL!	1
2	1	1	1	1	1	1	1	1	1	1	2	2	1	3	1	1	1	1	1	#NULL!	#NULL!	#NULL!	1
1	1	1	1	1	1	2	1	1	1	1	2	2	1	2	1	1	1	1	1	#NULL!	#NULL!	#NULL!	1
6	1	2	1	1	1	1	1	1	1	1	2	2	1	1	1	1	1	1	1	#NULL!	#NULL!	#NULL!	1
1	1	1	1	1	1	1	1	1	1	1	2	2	1	1	1	1	1	1	1	#NULL!	#NULL!	#NULL!	3
1	1	1	1	1	1	1	1	1	1	1	2	2	1	1	1	1	1	1	1	#NULL!	#NULL!	#NULL!	1
4	1	2	1	1	1	1	1	2	1	7	2	2	1	1	3	2	1	1	1	#NULL!	#NULL!	#NULL!	1
2	1	2	1	1	1	2	1	1	1	1	2	2	1	1	2	2	1	1	1	#NULL!	#NULL!	#NULL!	1
1	1	2	1	1	1	1	1	1	1	1	2	2	1	1	1	1	1	1	1	#NULL!	#NULL!	#NULL!	1
1	1	2	1	1	1	2	2	1	1	1	2	2	1	1	1	1	1	1	1	#NULL!	#NULL!	#NULL!	1
1	1	1	1	1	1	1	1	1	1	1	2	2	1	1	1	1	1	1	1	#NULL!	#NULL!	#NULL!	1
1	1	1	1	1	1	1	1	1	1	1	2	2	1	1	1	1	1	1	1	#NULL!	#NULL!	#NULL!	1
1	1	1	1	1	1	1	1	1	1	1	2	2	1	1	1	1	1	1	1	#NULL!	#NULL!	#NULL!	1
1	1	1	1	1	1	1	1	1	1	1	2	2	1	1	1	1	1	1	1	#NULL!	#NULL!	#NULL!	1
1	1	1	1	1	1	1	1	1	1	1	2	2	1	1	1	1	1	1	1	#NULL!	#NULL!	#NULL!	2
2	1	1	1	1	1	2	1	1	1	1	2	2	1	1	2	1	1	1	1	#NULL!	#NULL!	#NULL!	1
1	1	1	1	1	1	1	1	1	2	1	2	2	1	2	1	1	1	1	1	#NULL!	#NULL!	#NULL!	1
1	1	1	1	1	1	1	1	1	2	1	2	2	1	1	1	1	1	1	1	#NULL!	#NULL!	#NULL!	1
1	1	1	1	1	1	1	1	1	1	1	2	2	1	1	1	1	1	1	1	#NULL!	#NULL!	#NULL!	1
1	1	1	1	1	1	1	1	1	1	1	2	2	1	1	1	1	1	1	1	#NULL!	#NULL!	#NULL!	1
1	1	1	1	1	1	1	1	1	1	1	2	2	1	1	1	1	1	1	1	#NULL!	#NULL!	#NULL!	1
1	1	1	1	1	1	2	1	1	2	1	2	2	1	1	1	1	1	1	1	#NULL!	#NULL!	#NULL!	1
1	1	1	1	1	1	3	1	1	1	1	2	2	1	1	1	1	2	1	1	#NULL!	#NULL!	#NULL!	1
1	1	1	1	1	1	1	1	1	1	1	2	2	1	1	1	1	1	1	1	#NULL!	#NULL!	#NULL!	1
2	1	1	1	1	1	1	1	1	1	1	2	2	1	1	1	1	1	1	1	#NULL!	#NULL!	#NULL!	1
1	1	1	1	1	1	1	1	1	1	1	2	2	1	1	1	1	1	1	1	#NULL!	#NULL!	#NULL!	1
1	1	1	1	1	1	1	1	1	1	1	2	2	1	1	1	1	1	1	1	#NULL!	#NULL!	#NULL!	1
2	2	2	1	1	1	1	1	2	1	1	2	2	1	1	1	1	1	1	1	#NULL!	#NULL!	#NULL!	1
2	2	1	1	1	1	1	1	1	2	1	2	2	1	1	1	1	1	1	1	#NULL!	#NULL!	#NULL!	1
1	1	1	1	1	1	1	1	1	1	1	2	2	1	1	1	1	1	1	1	#NULL!	#NULL!	#NULL!	1
4	1	2	1	1	1	1	1	2	1	1	2	2	1	1	1	1	1	1	1	#NULL!	#NULL!	#NULL!	1
1	1	1	1	1	1	1	1	1	1	1	2	2	1	1	1	1	1	1	1	#NULL!	#NULL!	#NULL!	1
1	1	1	1	1	1	1	1	1	1	1	2	2	1	1	1	1	1	1	1	#NULL!	#NULL!	#NULL!	2
1	1	1	1	1	1	1	1	1	1	1	2	2	1	1	1	1	1	1	1	#NULL!	#NULL!	#NULL!	1
3	1	3	4	1	1	2	2	2	2	2	2	2	1	1	1	2	1	1	1	#NULL!	#NULL!	#NULL!	1
3	1	2	1	1	1	1	1	2	2	2	2	2	1	1	1	1	1	1	1	#NULL!	#NULL!	#NULL!	1
1	1	1	1	1	1	1	1	1	1	1	2	2	1	1	1	1	1	1	1	#NULL!	#NULL!	#NULL!	1
1	1	1	1	1	1	1	1	2	1	1	2	2	1	1	1	1	1	1	1	#NULL!	#NULL!	#NULL!	1
1	1	1	1	1	1	1	1	1	2	1	2	2	1	1	1	1	1	1	1	#NULL!	#NULL!	#NULL!	1
1	1	1	1	1	1	1	1	1	1	1	2	2	1	1	1	1	1	1	1	#NULL!	#NULL!	#NULL!	1
1	1	1	1	1	1	1	1	1	1	1	2	2	1	1	2	1	1	1	1	#NULL!	#NULL!	#NULL!	1
4	1	4	1	1	1	1	1	1	2	1	2	2	1	1	1	2	1	1	1	#NULL!	#NULL!	#NULL!	2
2	2	2	2	1	1	1	2	1	2	1	2	2	1	1	1	2	1	1	1	#NULL!	#NULL!	#NULL!	1
1	1	1	1	1	1	1	1	1	1	1	2	2	1	1	1	1	1	1	1	#NULL!	#NULL!	#NULL!	1
1	1	1	1	1	1	1	1	1	2	1	2	2	1	1	1	1	1	1	1	#NULL!	#NULL!	#NULL!	1
1	1	1	1	1	1	1	1	1	1	1	2	2	1	1	1	1	1	1	1	#NULL!	#NULL!	#NULL!	1
2	1	2	2	1	1	2	1	2	1	1	2	2	1	1	1	1	1	1	1	#NULL!	#NULL!	#NULL!	1
4	2	3	2	1	2	1	2	3	2	2	2	2	1	1	1	1	1	1	1	#NULL!	#NULL!	#NULL!	1
3	1	2	1	1	1	1	1	2	2	1	2	2	1	1	1	1	1	1	1	#NULL!	#NULL!	#NULL!	1
1	1	1	1	1	1	1	1	1	1	1	2	2	1	1	1	1	1	1	1	#NULL!	#NULL!	#NULL!	1
2	1	1	1	1	1	1	1	1	1	1	2	2	1	1	1	1	1	1	1	#NULL!	#NULL!	#NULL!	1
5	1	2	1	1	1	1	1	2	1	2	2	2	1	1	1	1	1	1	1	#NULL!	#NULL!	#NULL!	1
1	1	1	1	1	1	1	1	1	1	1	2	2	1	1	1	1	1	1	1	#NULL!	#NULL!	#NULL!	1
2	1	1	1	1	1	1	1	1	1	1	2	2	1	1	1	1	1	1	1	#NULL!	#NULL!	#NULL!	1
1	1	1	4	1	1	1	1	1	1	2	2	2	1	1	1	1	1	1	1	#NULL!	#NULL!	#NULL!	1
2	1	2	1	1	1	1	1	3	1	1	2	2	1	1	1	1	1	1	1	#NULL!	#NULL!	#NULL!	1
1	1	1	1	1	1	1	1	1	1	1	2	2	1	1	1	1	1	1	1	#NULL!	#NULL!	#NULL!	1
1	1	1	1	1	1	1	1	1	1	1	2	2	1	1	1	1	1	1	1	#NULL!	#NULL!	#NULL!	1
3	1	3	3	1	1	1	1	1	1	1	2	2	1	1	1	1	1	1	1	#NULL!	#NULL!	#NULL!	1
2	2	2	1	1	1	1	1	1	1	2	2	2	1	1	4	3	2	1	1	#NULL!	1	#NULL!	1
4	1	1	1	1	1	1	1	1	1	1	2	2	1	2	1	1	1	1	1	#NULL!	#NULL!	#NULL!	1
2	1	1	1	1	1	1	1	1	1	1	2	2	1	1	1	1	1	1	1	#NULL!	#NULL!	#NULL!	1
2	1	1	1	1	1	1	1	1	1	2	2	2	1	1	1	1	1	1	1	#NULL!	#NULL!	#NULL!	1
1	1	1	1	1	1	2	1	1	1	1	2	2	1	2	1	1	1	1	1	#NULL!	#NULL!	#NULL!	1
2	2	1	1	1	1	1	1	1	1	1	2	2	1	1	1	1	1	1	1	#NULL!	#NULL!	#NULL!	1
1	1	1	1	1	1	1	2	1	1	1	2	2	1	1	2	3	3	2	1	#NULL!	#NULL!	#NULL!	1
1	1	1	1	1	1	1	1	1	1	1	2	2	1	2	1	1	1	1	1	#NULL!	#NULL!	#NULL!	1
2	1	1	1	1	1	1	1	1	2	1	2	2	1	1	4	1	2	1	1	#NULL!	#NULL!	#NULL!	1
1	2	1	1	1	1	1	1	1	2	1	2	2	1	1	1	1	1	1	1	#NULL!	#NULL!	#NULL!	2
5	8	2	7	1	7	3	1	4	1	1	2	2	1	1	1	1	1	1	1	#NULL!	#NULL!	#NULL!	1
1	1	1	1	1	1	1	1	1	1	1	2	2	1	1	1	1	1	1	1	#NULL!	#NULL!	#NULL!	1
1	1	1	1	1	1	1	1	1	1	1	2	2	1	2	1	1	1	1	1	#NULL!	#NULL!	#NULL!	1
1	1	1	1	1	1	1	1	1	2	3	2	2	1	1	1	1	1	1	1	#NULL!	#NULL!	#NULL!	1
3	2	3	1	1	1	1	1	1	1	2	2	2	1	1	1	1	1	1	1	#NULL!	#NULL!	#NULL!	1
4	1	4	2	1	1	2	1	3	1	1	2	2	1	1	1	1	1	1	1	#NULL!	#NULL!	#NULL!	1
4	1	1	1	1	1	1	1	1	2	1	2	2	1	1	1	2	1	1	1	#NULL!	1	#NULL!	1
1	1	1	1	1	1	1	1	1	1	1	2	2	1	1	1	1	1	1	1	#NULL!	#NULL!	#NULL!	1
1	1	1	1	1	1	1	1	1	1	1	2	2	1	1	1	1	1	1	1	#NULL!	#NULL!	#NULL!	2
8	1	2	2	1	1	1	1	2	1	1	2	2	1	1	1	1	1	1	1	#NULL!	#NULL!	#NULL!	1
1	1	1	1	1	1	1	1	1	1	1	2	2	1	1	1	1	1	1	1	#NULL!	#NULL!	#NULL!	1
2	1	1	1	1	1	1	1	1	2	1	2	2	1	1	1	2	1	1	1	#NULL!	#NULL!	#NULL!	1
1	1	1	1	1	1	1	1	1	1	1	2	2	1	1	1	1	1	1	1	#NULL!	#NULL!	#NULL!	1
1	1	1	1	1	1	1	2	1	2	1	2	2	1	1	1	2	1	1	1	#NULL!	#NULL!	#NULL!	2
2	1	1	1	1	1	1	2	1	2	1	2	2	1	1	1	1	1	1	1	#NULL!	#NULL!	#NULL!	3
2	1	1	1	1	1	1	1	1	1	1	2	2	1	1	1	1	1	1	1	#NULL!	#NULL!	#NULL!	1
4	2	3	2	1	1	2	1	2	2	1	2	2	2	2	1	1	1	1	1	#NULL!	#NULL!	#NULL!	1
1	1	1	1	1	1	1	1	1	1	1	2	2	1	1	1	2	2	1	1	#NULL!	#NULL!	#NULL!	1
1	1	1	1	1	1	1	1	1	1	1	2	2	1	1	1	1	1	1	1	#NULL!	#NULL!	#NULL!	1
4	1	2	1	1	1	2	1	1	4	1	2	2	1	2	1	1	1	1	1	#NULL!	#NULL!	#NULL!	1
1	1	1	1	1	1	1	1	1	1	1	2	2	1	1	1	1	1	1	1	#NULL!	#NULL!	#NULL!	1
1	1	1	1	1	1	1	1	1	2	1	2	2	1	1	1	2	1	1	1	#NULL!	#NULL!	#NULL!	1
2	1	1	1	1	1	1	1	1	1	1	2	2	1	1	1	1	1	1	1	#NULL!	1	#NULL!	1
3	1	2	1	1	1	1	1	1	2	1	2	2	1	1	1	1	1	1	1	#NULL!	#NULL!	#NULL!	1
3	1	3	2	1	1	2	1	1	1	1	2	2	1	1	1	1	1	1	1	#NULL!	#NULL!	#NULL!	1
1	1	1	1	1	1	1	1	1	1	1	2	2	1	1	1	1	1	1	1	#NULL!	#NULL!	#NULL!	1
1	1	1	1	1	1	1	1	1	1	1	2	2	1	1	1	1	1	1	1	#NULL!	#NULL!	#NULL!	1
2	2	1	1	1	1	1	1	1	2	1	2	2	1	1	1	1	1	1	1	#NULL!	#NULL!	#NULL!	1
4	4	6	5	5	5	4	4	4	1	3	2	2	1	3	2	1	3	3	1	#NULL!	#NULL!	#NULL!	3
2	2	2	2	1	1	1	1	1	2	1	2	2	1	1	1	2	1	1	1	#NULL!	#NULL!	#NULL!	1
1	1	1	1	1	1	1	1	1	1	1	2	2	1	2	1	1	1	1	1	#NULL!	#NULL!	#NULL!	1
2	1	1	1	1	1	1	1	2	1	2	2	2	1	1	1	1	1	1	1	#NULL!	#NULL!	#NULL!	1
1	1	1	1	1	1	1	1	1	1	1	2	2	1	1	1	1	1	1	1	#NULL!	#NULL!	#NULL!	1
2	1	1	1	1	1	1	2	2	2	2	2	2	1	1	1	1	1	1	1	#NULL!	#NULL!	#NULL!	1
1	1	1	1	1	1	1	1	1	1	2	2	2	1	1	2	1	1	1	1	#NULL!	#NULL!	#NULL!	2
2	1	1	1	1	1	1	1	1	1	1	2	2	1	1	1	1	1	1	1	#NULL!	#NULL!	#NULL!	1
1	1	1	1	1	1	1	1	1	1	1	2	2	1	1	1	1	1	1	1	#NULL!	#NULL!	#NULL!	1
2	1	1	1	1	1	1	2	1	2	1	2	2	1	1	1	1	1	1	1	#NULL!	#NULL!	#NULL!	1
2	1	1	1	1	1	1	1	1	1	1	2	2	1	2	1	1	1	1	1	#NULL!	#NULL!	#NULL!	1
2	1	2	1	1	1	1	1	2	2	1	2	2	1	1	1	1	1	1	1	#NULL!	#NULL!	#NULL!	1
1	1	1	1	1	1	1	1	1	1	1	2	2	1	1	1	1	1	1	1	#NULL!	#NULL!	#NULL!	1
2	1	1	1	1	1	1	2	1	1	1	2	2	1	1	1	1	1	1	1	#NULL!	#NULL!	#NULL!	1
1	1	1	1	1	1	1	1	1	1	1	2	2	1	1	1	1	1	1	1	#NULL!	#NULL!	#NULL!	1
1	1	1	2	1	1	1	1	1	1	1	2	2	1	1	1	1	1	1	1	#NULL!	#NULL!	#NULL!	1
1	1	1	1	1	1	1	1	1	1	1	2	2	1	1	1	1	1	1	1	#NULL!	#NULL!	#NULL!	1
2	1	2	1	1	1	2	1	1	1	1	2	2	1	1	1	1	1	1	1	#NULL!	#NULL!	#NULL!	1
1	1	1	1	1	1	1	1	1	1	1	2	2	1	1	1	1	1	1	1	#NULL!	#NULL!	#NULL!	1
1	1	1	1	1	1	1	2	2	2	2	2	2	1	2	1	1	1	1	1	#NULL!	#NULL!	#NULL!	1
4	1	4	1	1	1	1	1	1	1	1	2	2	1	1	1	1	1	1	1	#NULL!	#NULL!	#NULL!	1
2	2	2	1	1	1	1	1	2	1	1	2	2	1	1	2	2	1	1	1	#NULL!	#NULL!	#NULL!	1
1	1	1	1	1	1	1	1	1	1	1	2	2	1	1	1	1	1	1	1	#NULL!	#NULL!	#NULL!	1
2	2	1	1	1	1	2	2	2	2	1	2	2	1	1	1	1	1	1	1	#NULL!	#NULL!	#NULL!	3
3	1	1	1	1	1	1	1	3	1	2	2	2	1	1	1	1	1	1	1	#NULL!	#NULL!	#NULL!	1
3	2	3	3	1	1	1	1	3	2	2	2	2	1	1	1	1	1	1	1	#NULL!	#NULL!	#NULL!	1
1	1	1	1	1	1	1	1	1	1	1	2	2	1	1	1	1	1	1	1	#NULL!	#NULL!	#NULL!	1
1	1	1	1	1	1	1	1	1	1	1	2	2	1	2	1	1	1	1	1	#NULL!	#NULL!	#NULL!	1
1	1	1	1	1	1	1	1	1	1	1	2	2	1	1	1	1	1	1	1	#NULL!	#NULL!	#NULL!	1
1	1	1	1	1	1	1	1	1	1	1	2	2	1	1	1	1	1	1	1	#NULL!	#NULL!	#NULL!	1
1	1	1	1	1	1	1	1	1	1	1	2	2	1	1	1	1	1	1	1	#NULL!	#NULL!	#NULL!	2
1	1	1	1	1	1	1	1	1	1	1	2	2	1	1	1	1	1	1	1	#NULL!	#NULL!	#NULL!	1
2	1	1	1	1	1	1	1	1	1	1	2	2	1	1	1	1	1	1	1	#NULL!	#NULL!	#NULL!	2
2	1	1	2	1	1	1	1	2	1	1	2	2	1	2	1	1	1	1	1	#NULL!	#NULL!	#NULL!	2
2	1	1	1	1	1	1	1	1	1	1	2	2	1	1	1	1	1	1	1	#NULL!	#NULL!	#NULL!	1
2	2	1	1	1	1	1	2	2	2	1	2	2	1	1	2	2	2	2	1	#NULL!	#NULL!	#NULL!	2
2	1	1	1	1	1	1	1	2	1	1	2	2	1	1	1	1	1	1	1	#NULL!	#NULL!	#NULL!	1
1	1	1	1	1	1	1	1	1	1	1	2	2	1	1	1	1	1	1	1	#NULL!	#NULL!	#NULL!	1
2	1	2	1	1	1	1	1	2	1	1	2	2	1	1	1	1	1	1	1	#NULL!	#NULL!	#NULL!	1
1	1	1	1	1	1	1	1	1	1	1	2	2	1	1	1	1	1	1	1	#NULL!	#NULL!	#NULL!	1
1	2	1	1	1	1	1	1	1	1	1	2	2	1	1	1	1	1	1	1	#NULL!	#NULL!	#NULL!	1
1	1	1	1	1	1	1	1	1	1	1	2	2	1	2	1	1	1	1	1	#NULL!	#NULL!	#NULL!	1
2	1	1	1	1	1	1	4	1	1	2	2	2	1	1	1	1	1	1	1	#NULL!	#NULL!	#NULL!	1
2	1	1	1	1	1	1	1	1	1	1	2	2	1	1	1	1	1	1	1	#NULL!	#NULL!	#NULL!	1
3	1	1	1	1	1	1	1	1	2	1	2	2	1	1	2	1	1	1	1	#NULL!	#NULL!	#NULL!	1
1	1	1	1	1	1	1	1	2	1	1	2	2	1	1	1	1	1	1	1	#NULL!	#NULL!	#NULL!	1
1	1	1	1	1	1	1	2	1	1	1	2	2	1	1	1	1	1	1	1	#NULL!	#NULL!	#NULL!	4
4	1	1	1	1	1	1	1	1	2	1	2	2	1	1	1	1	1	1	1	#NULL!	#NULL!	#NULL!	1
2	1	1	1	1	1	1	1	1	1	1	2	2	1	1	1	1	1	1	1	#NULL!	#NULL!	#NULL!	1
1	1	1	1	1	1	1	1	1	1	1	2	2	1	1	1	1	1	1	1	#NULL!	#NULL!	#NULL!	1
2	1	2	1	1	1	1	1	1	1	1	2	2	1	1	1	1	1	1	1	#NULL!	1	#NULL!	1
2	1	1	1	1	1	2	1	1	1	1	2	2	1	1	1	1	1	1	1	#NULL!	#NULL!	#NULL!	1
1	1	1	1	1	1	1	1	1	1	2	2	2	1	1	1	1	2	1	1	#NULL!	#NULL!	#NULL!	3
1	1	1	1	1	1	1	2	1	2	1	2	2	1	1	1	1	1	1	1	#NULL!	#NULL!	#NULL!	1
1	1	1	1	1	1	1	1	3	2	1	2	2	1	1	1	1	1	1	1	#NULL!	#NULL!	#NULL!	1
1	1	1	1	1	1	2	1	1	1	1	2	2	1	1	1	1	1	1	1	#NULL!	#NULL!	#NULL!	1
4	1	1	1	1	1	1	1	1	1	1	2	2	1	1	1	1	1	1	1	#NULL!	#NULL!	#NULL!	1
4	1	5	4	1	1	1	1	4	2	1	2	2	1	1	1	1	1	1	1	#NULL!	#NULL!	#NULL!	1
4	1	5	2	1	2	1	1	2	1	1	2	2	1	2	1	1	1	1	1	#NULL!	#NULL!	#NULL!	1
1	2	1	1	1	1	1	1	1	2	1	2	2	1	#NULL!	2	1	1	1	1	#NULL!	#NULL!	#NULL!	2
1	1	1	1	1	1	1	1	1	1	1	2	2	1	1	1	1	1	1	1	#NULL!	#NULL!	#NULL!	1
3	1	2	2	1	1	4	1	1	2	2	2	2	1	1	1	1	1	1	1	#NULL!	#NULL!	#NULL!	1
1	1	1	1	1	1	1	1	1	1	1	2	2	1	2	1	1	1	1	1	#NULL!	#NULL!	#NULL!	1
1	1	1	1	1	1	1	1	1	1	1	2	2	1	1	2	1	2	1	1	#NULL!	#NULL!	#NULL!	1
4	1	4	4	1	1	1	1	1	1	1	2	2	1	1	1	1	1	1	1	#NULL!	#NULL!	#NULL!	1
5	2	5	2	1	1	1	1	1	1	1	2	2	1	1	1	1	1	1	1	#NULL!	#NULL!	#NULL!	1
1	1	1	1	1	1	2	1	2	1	2	2	2	1	1	4	2	1	1	1	#NULL!	#NULL!	#NULL!	2
2	1	1	1	1	1	1	1	1	1	2	2	2	1	1	1	1	1	1	1	#NULL!	#NULL!	#NULL!	2
5	6	5	7	1	1	1	1	2	2	1	2	2	1	1	1	1	1	1	1	#NULL!	#NULL!	#NULL!	1
2	1	2	1	1	1	2	1	2	1	1	2	2	1	1	1	1	1	1	1	#NULL!	#NULL!	#NULL!	1
4	2	3	2	1	1	1	1	2	2	2	2	2	1	1	1	1	1	1	1	#NULL!	#NULL!	#NULL!	1
2	1	2	2	1	1	1	1	2	2	1	2	2	1	1	2	1	1	1	1	#NULL!	#NULL!	#NULL!	2
3	1	2	1	1	1	2	1	1	1	1	2	2	1	1	1	1	1	1	1	#NULL!	#NULL!	#NULL!	1
1	1	1	1	1	1	1	1	1	1	1	2	2	1	1	1	1	1	1	1	#NULL!	#NULL!	#NULL!	1
1	1	1	1	1	1	1	1	2	1	1	2	2	1	1	1	1	1	1	1	#NULL!	#NULL!	#NULL!	2
5	7	5	7	1	1	2	2	2	1	1	2	2	1	1	1	1	1	1	1	#NULL!	#NULL!	#NULL!	1
1	1	1	1	1	1	1	1	1	1	1	2	2	1	1	1	1	1	1	1	#NULL!	#NULL!	#NULL!	1
1	1	1	1	1	1	1	1	1	1	1	2	2	1	1	1	1	1	1	1	#NULL!	#NULL!	#NULL!	1
4	1	4	2	1	1	2	1	1	1	1	2	2	1	1	1	1	1	1	1	#NULL!	#NULL!	#NULL!	1
2	1	1	1	8	8	8	8	5	2	2	2	2	1	1	1	1	1	1	1	#NULL!	#NULL!	#NULL!	2
1	1	1	1	1	1	1	1	1	1	1	2	2	1	1	1	1	1	1	1	#NULL!	#NULL!	#NULL!	1
2	2	2	1	1	1	1	1	2	1	1	2	2	1	1	1	1	1	1	1	#NULL!	#NULL!	#NULL!	2
2	1	2	2	1	1	1	1	2	1	1	2	2	1	1	1	1	1	1	1	#NULL!	#NULL!	#NULL!	1
2	1	1	1	1	1	2	2	2	2	3	2	2	1	1	1	1	1	1	1	#NULL!	#NULL!	#NULL!	1
4	1	4	1	1	1	1	1	1	2	2	2	2	1	1	1	1	1	1	1	#NULL!	#NULL!	#NULL!	1
1	1	1	1	1	1	1	2	2	2	2	2	2	1	1	1	1	1	1	1	#NULL!	#NULL!	#NULL!	1
1	1	1	1	1	1	1	1	1	1	1	2	2	1	1	1	1	1	1	1	#NULL!	#NULL!	#NULL!	1
1	2	1	1	1	1	1	1	2	1	2	2	2	1	1	1	1	1	1	1	#NULL!	#NULL!	#NULL!	1
4	1	1	1	1	1	1	1	1	1	1	2	2	1	1	1	1	1	1	1	#NULL!	#NULL!	#NULL!	1
3	1	2	1	1	1	2	1	1	1	4	2	2	1	1	1	1	1	1	1	#NULL!	#NULL!	#NULL!	1
2	2	1	2	2	1	1	2	3	2	1	2	2	1	1	2	1	2	1	1	#NULL!	#NULL!	#NULL!	1
3	1	2	2	1	2	1	2	2	2	2	2	2	1	1	1	2	2	2	1	#NULL!	#NULL!	#NULL!	1
1	1	1	1	1	1	1	1	1	1	1	2	2	1	1	1	1	1	1	1	#NULL!	#NULL!	#NULL!	1
2	1	2	1	1	1	2	1	1	1	1	2	2	1	2	1	1	1	1	1	#NULL!	#NULL!	#NULL!	1
1	1	1	1	1	1	1	1	1	1	1	2	2	1	1	1	1	1	1	1	#NULL!	#NULL!	#NULL!	1
1	1	1	1	1	1	2	1	1	1	1	2	2	1	1	1	1	1	1	1	#NULL!	#NULL!	#NULL!	1
3	1	3	3	1	1	2	2	2	2	2	2	2	1	2	1	1	1	1	1	#NULL!	#NULL!	#NULL!	2
4	4	1	8	1	1	1	1	2	1	1	2	2	1	1	1	1	1	1	1	#NULL!	#NULL!	#NULL!	1
5	1	4	2	1	1	1	1	1	2	1	2	2	1	1	3	4	2	1	1	#NULL!	#NULL!	#NULL!	1
1	1	1	1	1	1	1	1	1	1	1	2	2	1	1	1	1	1	1	1	#NULL!	#NULL!	#NULL!	1
2	1	2	1	1	1	1	1	1	2	1	2	2	1	1	1	1	1	1	1	#NULL!	#NULL!	#NULL!	1
2	4	1	2	1	1	2	1	1	2	1	2	2	1	1	1	1	1	1	1	#NULL!	#NULL!	#NULL!	1
1	1	1	1	1	1	1	1	1	1	1	2	2	1	1	1	1	1	1	1	#NULL!	#NULL!	#NULL!	1
4	1	2	1	1	8	1	1	1	2	1	2	2	1	1	1	1	1	1	1	#NULL!	#NULL!	#NULL!	1
4	2	2	1	1	2	2	3	3	1	2	2	2	1	1	2	3	1	1	1	#NULL!	#NULL!	#NULL!	2
5	1	5	2	1	1	1	1	2	1	1	2	2	1	1	1	1	1	1	1	#NULL!	#NULL!	#NULL!	1
1	1	1	1	1	1	1	1	1	1	1	2	2	1	1	1	1	1	1	1	#NULL!	#NULL!	#NULL!	1
1	1	1	1	1	1	2	1	2	1	1	2	2	1	2	1	1	1	1	1	#NULL!	#NULL!	#NULL!	1
2	1	1	1	1	1	1	1	1	1	1	2	2	1	1	1	1	1	1	1	#NULL!	#NULL!	#NULL!	1
2	1	1	1	1	1	1	1	1	1	1	2	2	1	1	2	2	1	1	1	#NULL!	#NULL!	#NULL!	2
2	1	1	1	1	1	1	1	1	1	1	2	2	1	1	1	1	1	1	1	#NULL!	#NULL!	#NULL!	1
2	1	2	2	1	1	1	1	2	1	1	2	2	1	1	1	1	1	1	1	#NULL!	#NULL!	#NULL!	1
1	1	1	1	1	1	1	1	1	1	1	2	2	1	1	1	2	1	1	1	#NULL!	#NULL!	#NULL!	1
3	1	1	1	1	1	1	1	3	4	1	2	2	1	1	1	1	1	1	1	#NULL!	#NULL!	#NULL!	1
1	1	1	1	1	1	1	1	1	1	1	2	2	1	1	1	1	1	1	1	#NULL!	#NULL!	#NULL!	1
2	1	1	1	1	1	1	1	1	1	1	2	2	1	1	1	1	1	1	1	#NULL!	#NULL!	#NULL!	1
4	1	1	1	1	1	1	1	1	2	1	2	2	1	1	1	1	1	1	1	#NULL!	#NULL!	#NULL!	2
4	2	4	4	1	1	1	1	4	1	1	2	2	1	1	2	1	1	1	1	#NULL!	#NULL!	#NULL!	1
4	2	2	2	1	1	1	1	1	1	1	2	2	1	1	1	1	1	1	1	#NULL!	#NULL!	#NULL!	1
1	1	1	1	1	1	1	1	1	1	1	2	2	1	1	1	1	1	1	1	#NULL!	#NULL!	#NULL!	2
2	1	2	1	1	1	1	1	1	1	1	2	2	1	1	1	1	1	1	1	#NULL!	#NULL!	#NULL!	1
1	1	1	1	1	1	1	1	1	1	1	2	2	1	1	1	1	1	1	1	#NULL!	#NULL!	#NULL!	1
2	1	2	1	1	1	2	1	1	1	1	2	2	1	2	1	1	1	1	1	#NULL!	#NULL!	#NULL!	1
4	1	4	1	1	1	1	1	1	1	1	2	2	1	1	1	1	1	1	1	#NULL!	#NULL!	#NULL!	1
1	1	1	1	1	1	1	1	1	1	1	2	2	1	1	1	1	1	1	1	#NULL!	#NULL!	#NULL!	1
4	1	3	1	1	1	1	1	1	1	1	2	2	1	1	2	1	1	1	1	#NULL!	#NULL!	#NULL!	1
5	4	5	4	1	1	1	1	3	3	3	2	2	1	1	1	1	1	1	1	#NULL!	#NULL!	#NULL!	1
2	1	1	1	1	1	1	1	1	1	1	2	2	1	1	1	1	1	1	1	#NULL!	#NULL!	#NULL!	1
4	2	4	1	1	1	1	1	1	1	1	2	2	1	1	2	2	2	1	1	#NULL!	#NULL!	#NULL!	1
6	5	2	2	2	1	1	2	2	4	1	2	2	1	1	1	1	1	1	1	#NULL!	#NULL!	#NULL!	1
1	1	1	1	1	1	1	1	1	1	1	2	2	2	2	3	4	2	3	1	#NULL!	#NULL!	#NULL!	1
4	1	2	4	1	1	1	1	2	2	1	2	2	1	1	1	1	1	1	1	#NULL!	#NULL!	#NULL!	1
2	1	1	1	1	1	1	1	2	1	1	2	2	1	1	1	1	1	1	1	#NULL!	#NULL!	#NULL!	1
2	1	2	1	1	1	2	1	1	1	1	2	2	1	2	1	1	1	1	1	#NULL!	#NULL!	#NULL!	1
1	1	1	1	1	1	1	1	1	1	1	2	2	1	1	1	1	1	1	1	#NULL!	#NULL!	#NULL!	1
2	1	2	1	1	1	1	2	1	2	1	2	2	1	1	1	1	1	1	1	#NULL!	#NULL!	#NULL!	1
6	1	5	1	1	1	1	1	1	1	1	2	2	1	2	1	1	1	1	1	#NULL!	#NULL!	#NULL!	1
6	7	6	1	1	1	1	1	1	1	1	2	2	1	1	1	1	1	1	1	#NULL!	#NULL!	#NULL!	1
2	1	2	1	1	1	1	1	2	1	1	2	2	1	1	1	1	1	1	1	#NULL!	#NULL!	#NULL!	1
4	1	2	4	1	1	1	1	1	1	1	2	2	1	1	1	1	1	1	1	#NULL!	#NULL!	#NULL!	1
1	1	1	1	1	1	1	1	1	1	1	2	2	1	1	1	1	1	1	1	#NULL!	#NULL!	#NULL!	1
1	1	1	1	1	1	1	1	1	1	1	2	2	1	1	1	1	1	1	1	#NULL!	#NULL!	#NULL!	1
1	1	1	1	1	1	1	1	1	1	1	2	2	1	1	1	1	1	1	1	#NULL!	#NULL!	#NULL!	1
1	1	1	1	1	1	1	1	1	1	1	2	2	3	3	1	1	1	2	1	#NULL!	#NULL!	#NULL!	4
2	1	2	2	1	1	1	1	2	1	1	2	2	1	1	1	1	1	1	1	#NULL!	#NULL!	#NULL!	1
1	1	1	1	1	1	1	1	1	1	1	2	2	1	1	1	1	1	1	1	#NULL!	#NULL!	#NULL!	2
4	3	4	3	1	1	3	1	4	1	1	2	2	1	1	1	1	1	1	1	#NULL!	#NULL!	#NULL!	1
4	1	3	1	1	1	1	1	1	1	1	2	2	1	1	1	1	1	1	1	#NULL!	#NULL!	#NULL!	1
2	1	1	1	1	1	1	1	1	1	1	2	2	1	1	1	1	1	1	1	#NULL!	#NULL!	#NULL!	1
4	1	2	1	1	1	1	1	2	2	1	2	2	4	1	1	1	1	1	1	#NULL!	#NULL!	#NULL!	1
2	1	2	2	1	1	2	1	2	2	1	2	2	1	1	1	1	1	1	1	#NULL!	#NULL!	#NULL!	1
1	1	1	1	1	1	2	1	1	1	1	2	2	1	1	1	1	1	1	1	#NULL!	#NULL!	#NULL!	1
1	1	1	1	1	1	1	1	1	1	1	2	2	1	1	1	1	1	1	1	#NULL!	#NULL!	#NULL!	2
1	1	1	1	1	1	1	1	1	1	1	2	2	1	1	1	1	1	1	1	#NULL!	#NULL!	#NULL!	1
1	1	1	1	1	1	1	1	1	1	1	2	2	1	1	2	1	1	1	1	#NULL!	#NULL!	#NULL!	2
2	1	1	1	1	1	1	3	1	3	1	2	2	1	1	1	1	1	1	1	#NULL!	#NULL!	#NULL!	1
3	1	2	1	1	1	1	1	1	3	1	2	2	1	1	1	1	1	1	1	#NULL!	#NULL!	#NULL!	1
1	1	1	1	1	1	1	1	1	1	1	2	2	1	1	1	1	1	1	1	#NULL!	#NULL!	#NULL!	1
1	1	1	1	1	1	1	1	1	1	1	2	2	1	1	1	1	1	1	1	#NULL!	#NULL!	#NULL!	1
3	1	2	2	1	1	1	1	1	2	1	2	2	1	1	1	1	1	1	1	#NULL!	#NULL!	#NULL!	1
2	1	1	1	1	1	1	1	1	1	1	2	2	1	1	1	1	1	1	1	#NULL!	#NULL!	#NULL!	1
1	1	1	1	1	1	1	1	1	1	1	2	2	1	1	1	1	1	1	1	#NULL!	#NULL!	#NULL!	1
1	2	1	2	1	1	1	1	1	1	1	2	2	1	2	1	1	1	1	1	#NULL!	#NULL!	#NULL!	1
1	1	1	1	1	1	2	1	2	2	1	2	2	1	1	1	1	1	1	1	#NULL!	#NULL!	#NULL!	1
2	1	1	1	1	1	1	1	1	1	1	2	2	1	1	1	1	1	1	1	#NULL!	#NULL!	#NULL!	1
1	1	1	1	1	1	1	2	1	2	1	2	2	1	1	1	1	1	1	1	#NULL!	#NULL!	#NULL!	1
2	1	1	1	1	1	1	2	1	2	1	2	2	1	2	1	1	1	1	1	#NULL!	#NULL!	#NULL!	1
1	1	1	1	1	1	1	1	1	1	1	2	2	1	1	1	1	1	1	1	#NULL!	#NULL!	#NULL!	1
2	1	1	1	1	1	1	1	1	1	1	2	2	1	1	1	1	1	1	1	#NULL!	#NULL!	#NULL!	2
2	1	1	1	1	1	1	1	1	1	1	2	2	1	1	1	1	1	1	1	#NULL!	#NULL!	#NULL!	1
1	1	1	1	1	1	1	1	1	1	1	2	2	1	1	1	1	1	1	1	#NULL!	#NULL!	#NULL!	3
2	1	1	1	1	1	1	1	1	1	1	2	2	1	1	1	1	1	1	1	#NULL!	#NULL!	#NULL!	1
1	1	1	1	1	1	2	1	3	1	1	2	2	1	1	1	1	1	1	1	#NULL!	#NULL!	#NULL!	1
1	1	1	1	1	1	1	1	1	1	1	2	2	1	1	1	1	1	1	1	#NULL!	#NULL!	#NULL!	1
1	1	1	1	1	1	1	1	1	1	1	2	2	1	1	1	1	1	1	1	#NULL!	#NULL!	#NULL!	1
2	1	2	2	1	1	2	1	1	1	1	2	2	1	1	1	1	1	1	1	#NULL!	#NULL!	#NULL!	1
3	1	3	2	1	1	1	1	1	1	1	2	2	1	1	1	1	1	1	1	#NULL!	#NULL!	#NULL!	1
2	1	1	1	1	1	1	1	1	1	1	2	2	1	2	1	1	1	1	1	#NULL!	#NULL!	#NULL!	1
1	1	1	1	1	1	1	1	1	1	1	2	2	1	1	1	1	1	1	1	#NULL!	#NULL!	#NULL!	1
2	1	1	1	1	1	1	1	1	1	1	2	2	1	1	1	1	1	1	1	#NULL!	#NULL!	#NULL!	2
2	2	2	2	1	1	1	1	2	1	1	2	2	1	1	2	1	1	1	1	#NULL!	#NULL!	#NULL!	1
1	1	1	1	1	1	1	1	1	1	1	2	2	1	1	1	1	1	1	1	#NULL!	#NULL!	#NULL!	1
1	1	1	1	1	1	1	1	1	1	1	2	2	1	1	1	1	1	1	1	#NULL!	#NULL!	#NULL!	1
1	1	1	1	1	1	1	1	1	1	1	2	2	1	2	1	1	1	1	1	#NULL!	#NULL!	#NULL!	1
1	1	1	1	1	1	1	1	1	1	1	2	2	1	1	1	1	1	1	1	#NULL!	#NULL!	#NULL!	1
2	1	2	1	1	1	1	1	2	1	1	2	2	3	3	1	1	1	1	1	#NULL!	#NULL!	#NULL!	2
3	1	2	2	1	1	2	1	1	1	1	2	2	1	1	1	1	1	1	1	#NULL!	#NULL!	#NULL!	1
3	3	1	3	1	1	1	1	2	1	1	2	2	1	1	2	1	1	1	1	#NULL!	#NULL!	#NULL!	1
4	1	4	1	1	1	1	1	1	1	1	2	2	1	1	2	2	1	1	1	#NULL!	#NULL!	#NULL!	2
3	2	3	1	1	1	1	5	2	6	4	2	2	1	1	1	1	1	1	1	#NULL!	#NULL!	#NULL!	1
6	2	6	7	1	1	1	1	1	2	1	2	2	1	1	1	1	1	1	1	#NULL!	#NULL!	#NULL!	1
3	1	3	2	1	1	1	1	1	1	1	2	2	1	1	2	1	1	1	1	#NULL!	#NULL!	#NULL!	1
1	1	1	1	1	1	1	1	2	1	1	2	2	1	1	1	1	1	1	1	#NULL!	#NULL!	#NULL!	1
4	1	4	7	1	1	2	1	4	1	6	2	2	1	1	1	1	1	1	1	#NULL!	#NULL!	#NULL!	1
5	2	3	1	1	1	1	1	2	1	1	2	2	1	1	1	1	1	1	1	#NULL!	#NULL!	#NULL!	1
1	1	1	1	1	1	1	2	1	1	1	2	2	1	1	1	1	1	1	1	#NULL!	#NULL!	#NULL!	1
5	1	1	1	1	1	1	1	2	1	1	2	2	1	1	1	1	1	1	1	#NULL!	#NULL!	#NULL!	1
6	2	6	1	1	1	2	1	6	2	1	2	2	1	1	1	1	1	1	1	#NULL!	#NULL!	#NULL!	1
2	1	1	1	1	1	1	1	4	1	2	2	2	1	1	2	1	1	1	1	#NULL!	#NULL!	#NULL!	1
1	1	1	1	1	1	1	1	1	1	1	2	2	1	1	1	1	1	1	1	#NULL!	#NULL!	#NULL!	1
4	1	4	1	1	1	1	1	3	1	1	2	2	1	1	1	1	1	1	1	#NULL!	#NULL!	#NULL!	1
6	1	6	1	1	1	1	1	4	4	1	2	2	1	1	1	1	1	1	1	#NULL!	#NULL!	#NULL!	1
1	1	1	1	1	1	1	1	1	1	1	2	2	1	1	1	1	1	1	1	#NULL!	#NULL!	#NULL!	1
1	2	3	4	7	6	5	4	3	1	4	2	2	1	1	1	1	1	1	1	#NULL!	#NULL!	#NULL!	4
1	1	1	1	1	1	1	1	2	1	1	2	2	1	1	1	1	1	1	1	#NULL!	#NULL!	#NULL!	1
1	1	1	1	1	1	1	1	1	1	1	2	2	1	1	1	1	1	1	1	#NULL!	#NULL!	#NULL!	1
1	1	1	1	1	1	1	1	1	1	1	2	2	1	1	1	1	1	1	1	#NULL!	#NULL!	#NULL!	1
1	1	1	1	1	1	1	1	1	1	1	2	2	1	1	1	1	1	1	1	#NULL!	#NULL!	#NULL!	1
8	8	8	8	8	8	1	1	8	2	6	2	2	1	2	1	1	1	1	1	#NULL!	#NULL!	#NULL!	1
4	1	2	1	1	1	1	1	2	1	1	2	2	1	1	1	1	1	1	1	#NULL!	#NULL!	#NULL!	1
1	1	1	1	1	1	1	1	2	1	1	2	2	1	1	2	1	1	1	1	#NULL!	#NULL!	#NULL!	1
2	1	1	1	1	2	1	2	2	2	1	2	2	1	1	1	1	1	1	1	#NULL!	#NULL!	#NULL!	1
4	5	2	1	1	1	3	1	1	2	1	2	2	1	1	1	1	1	1	1	#NULL!	#NULL!	#NULL!	1
1	1	1	1	1	1	1	1	1	2	1	2	2	1	1	1	1	1	1	1	#NULL!	#NULL!	#NULL!	1
[truncated: 439 more rows]

## Sheet: Code Book
Name	Label	Values
SRD_1	Drunk beer, wine, liquor or other beverages containing alcohol (more than a sip or taste)?	{1, Never; 2, Once or Twice; 3, About Once per Month; 4, A Few Times a Month; 5, About Once a Week; 6, A Few Times a Week; 7, Almost Every Day; 8, More than Once a Day}...
SRD_2	Smoked cigarettes?	{1, Never; 2, Once or Twice; 3, About Once per Month; 4, A Few Times a Month; 5, About Once a Week; 6, A Few Times a Week; 7, Almost Every Day; 8, More than Once a Day}...
SRD_3	Been drunk?	{1, Never; 2, Once or Twice; 3, About Once per Month; 4, A Few Times a Month; 5, About Once a Week; 6, A Few Times a Week; 7, Almost Every Day; 8, More than Once a Day}...
SRD_4	Used marijuana (pot, hash, reefer)?	{1, Never; 2, Once or Twice; 3, About Once per Month; 4, A Few Times a Month; 5, About Once a Week; 6, A Few Times a Week; 7, Almost Every Day; 8, More than Once a Day}...
SRD_5	Used meth?	{1, Never; 2, Once or Twice; 3, About Once per Month; 4, A Few Times a Month; 5, About Once a Week; 6, A Few Times a Week; 7, Almost Every Day; 8, More than Once a Day}...
SRD_6	Used other drugs?	{1, Never; 2, Once or Twice; 3, About Once per Month; 4, A Few Times a Month; 5, About Once a Week; 6, A Few Times a Week; 7, Almost Every Day; 8, More than Once a Day}...
SUI1	Since the beginning of the school year, have you ever seriously considered attempting suicide (i.e., tried to kill yourself)?	{1, Yes; 2, No}
SUI2	Since the beginning of the school year, have you made a plan about how you would attempt suicide?...	{1, Yes; 2, No}
SUI3	Since the beginning of the school year, how many times have you actually attempted suicide?	{1, 0 times; 2, 1 time; 3, 2 or 3 times; 4, 4 or more times}
SUI5_1	How often have you felt this way DURING THE PAST WEEK?-1. I had thoughts about death.	{1, Rarely or none of the time (less than 1 day)}...
SUI5_2	How often have you felt this way DURING THE PAST WEEK?-2. I felt my family and friends would be better off if I died.	{1, Rarely or none of the time (less than 1 day)}...
SUI5_3	How often have you felt this way DURING THE PAST WEEK?-3. I thought about killing myself.	{1, Rarely or none of the time (less than 1 day)}...
SUI5_4	How often have you felt this way DURING THE PAST WEEK?-4. I felt that I would kill myself if I knew a way.	{1, Rarely or none of the time (less than 1 day)}...
LGBT1_1	When you are older, who might you be interested in dating? If you are already dating, who are you interested in dating? -Boys	None
LGBT1_2	When you are older, who might you be interested in dating? If you are already dating, who are you interested in dating? -Girls	None
LGBT1_3	When you are older, who might you be interested in dating? If you are already dating, who are you interested in dating? -Unsure	None
GVBV1	Do kids ever make fun of you for not being masculine enough/too feminine?	{1, Never; 2, Sometimes; 3, Often; 4, Always}
GVBV2	Do kids ever make fun of you for not being feminine enough/too masculine?	{1, Never; 2, Sometimes; 3, Often; 4, Always}
